# Supplementary material for: Systems-based approach to examine the cytokine responses in primary mouse lung macrophages infected with low pathogenic avian Influenza virus circulating in South East Asia
Source: BMC Genomics. 2017 May 30;18:420. doi: 10.1186/s12864-017-3803-6 (PMC5450074; doi:10.1186/s12864-017-3803-6)
Supplement: Supplementary file 2 — List of differentially expressed probe sets or genes A) List of all DEGs with logFC and adjusted p-values B) Expression levels of cytokines in H5N3 compared to H1N1/WSN and H5N2 C) Cytokine expression levels in H5N3 and RSV. (XLSX 233 kb) [file 12864_2017_3803_MOESM2_ESM.xlsx]

## Sheet: A) list of all DEGs
Differentially expressed probesets/genes at 24hpi (H1N1/WSN, H5N2, H5N3)
Probesets	Symbol	Definition	log_fold-H1N1/WSN 24H_vs_Mock	adjp-H1N1/WSN 24H_vs_Mock	log_fold-H5N2 24H_vs_Mock	adjp-H5N2 24H_vs_Mock	log_fold-H5N3 24H_vs_Mock	adjp-H5N3 24H_vs_Mock
1450403_at	Stat2	signal transducer and activator of transcription 2	1.88383	2.06948e-05	0.624057	0.635107	1.65099	7.96983e-06
1434945_at	Lpcat2	lysophosphatidylcholine acyltransferase 2 [Source:MGI Symbol;Acc:MGI:3606214]	1.03386	0.00019481	0.342943	0.499464	2.59761	1.91413e-07
1424617_at	Ifi35	interferon-induced protein 35	1.76989	2.09083e-06	0.802303	0.370581	1.92138	3.16621e-07
1457666_s_at	Ifi202b	interferon activated gene 202B [Source:MGI Symbol;Acc:MGI:1347083]	1.03939	0.000254144	0.55734	0.339578	0.85233	5.30875e-05
1448261_at	Cdh1	cadherin 1	-1.05214	0.000201154	-0.894397	0.0150981	-1.0159	0.000148731
1446096_at	2310001H17Rik		1.0922	9.34621e-05	0.50697	0.47122	-0.0445033	0.762082
1449009_at	OTTMUSG00000005523 /// Tgtp	T cell specific GTPase 2	3.28909	5.02489e-07	1.59374	0.285158	3.24486	1.67768e-07
1418240_at	Gbp2	guanylate nucleotide binding protein 2	1.62083	5.03733e-06	0.37862	0.642203	3.97869	2.21537e-08
1438037_at	Herc5	hect domain and RLD 6 [Source:MGI Symbol;Acc:MGI:1914388]	2.01905	1.99396e-06	0.693053	0.602646	2.77969	9.83188e-08
1451564_at	Parp14	poly (ADP-ribose) polymerase family, member 14	1.66604	3.93843e-06	1.00313	0.335228	2.403	1.21877e-07
1448964_at	S100g	S100 calcium binding protein G	-1.11391	0.0113633	-0.915403	0.0703665	-0.758567	0.00368597
1432548_at	Parp14	poly (ADP-ribose) polymerase family, member 14 [Source:MGI Symbol;Acc:MGI:1919489]	1.24915	0.000214399	0.710447	0.480077	1.6218	1.18395e-05
1452087_at	Epsti1	epithelial stromal interaction 1 (breast)	1.31341	4.90626e-05	0.671767	0.427918	1.48161	6.66567e-06
1451860_a_at	Trim30	tripartite motif protein 30	1.72455	3.69533e-06	0.895227	0.42419	1.88371	4.59898e-07
1424775_at	Oas1a	2'-5' oligoadenylate synthetase 1A	2.04782	1.49656e-06	1.20402	0.324809	2.13291	2.2124e-07
1448380_at	Lgals3bp	lectin, galactoside-binding, soluble, 3 binding protein	1.11855	5.80454e-05	0.26033	0.783895	1.49901	1.88167e-06
1419569_a_at	Isg20	interferon-stimulated protein	1.48698	0.000214399	0.565853	0.62605	1.7729	4.20316e-05
1427381_at	Irg1	immunoresponsive gene 1	2.69964	8.21892e-05	0.158743	0.928138	6.38279	9.83188e-08
1435330_at	BC094916 /// LOC100048304 /// LOC637605 /// Pyhin1	Expressed sequence AI447904	1.23524	0.000131992	0.453137	0.657859	1.39123	4.98718e-05
1419676_at	Mx2	myxovirus (influenza virus) resistance 2	1.36174	8.92323e-05	0.644633	0.474815	1.46806	3.30141e-06
1436790_a_at	Sox11	SRY-box containing gene 11	-1.49083	0.0030051	-1.38592	0.0819076	-1.66906	0.000366756
1453196_a_at	Oasl2	2'-5' oligoadenylate synthetase-like 2	3.22125	2.45269e-06	2.0586	0.262442	3.48397	4.77955e-07
1432026_a_at	Herc5	hect domain and RLD 6 [Source:MGI Symbol;Acc:MGI:1914388]	1.78314	4.81716e-05	0.683897	0.633276	2.58242	8.5507e-07
1449176_a_at	Dck	deoxycytidine kinase	1.42672	1.64611e-05	0.702297	0.414743	1.05288	1.44487e-05
1437689_x_at	Clu	clusterin	-3.08464	0.000125471	-1.38913	0.0819076	-0.72371	0.00259986
1449143_at	Rtp4	receptor transporter protein 4	1.54959	0.000199084	0.779967	0.633948	1.6103	1.33302e-05
1436562_at	Ddx58	DEAD (Asp-Glu-Ala-Asp) box polypeptide 58 [Source:MGI Symbol;Acc:MGI:2442858]	1.89703	5.75845e-06	0.929643	0.342003	2.19341	1.3294e-06
1434372_at	AW112010	expressed sequence AW112010	1.3931	0.000417902	0.25415	0.727126	5.06872	2.21537e-08
1427445_a_at	Ttn	titin	-1.90159	0.00478826	-2.28214	0.146634	-3.25484	2.78221e-05
1419082_at	Serpinb2	serine (or cysteine) peptidase inhibitor, clade B, member 2	1.31735	0.00193242	0.337657	0.608831	5.45724	9.43916e-08
1448562_at	Upp1	uridine phosphorylase 1	1.16979	6.70445e-05	0.5696	0.0518626	1.70554	3.24359e-06
1431095_a_at	Herc5	hect domain and RLD 6 [Source:MGI Symbol;Acc:MGI:1914388]	1.25813	0.000347286	0.52472	0.379548	1.55003	5.05942e-06
1452417_x_at	Igkc	immunoglobulin kappa constant [Source:MGI Symbol;Acc:MGI:96495]	1.29876	0.0293097	0.477923	0.599737	1.27284	0.00598499
1439956_at	1917024	membrane-spanning 4-domains, subfamily A, member 6B [Source:MGI Symbol;Acc:MGI:1917024]	1.23833	6.57593e-05	0.800987	0.350089	1.24551	9.39223e-06
1416854_at	Slc34a2	solute carrier family 34 (sodium phosphate), member 2	-2.09015	2.58923e-05	-2.17029	0.0239923	-1.37719	1.32582e-05
1421404_at	Cxcl15	chemokine (C-X-C motif) ligand 15	-2.08763	0.000285841	-2.29577	0.049845	-1.8827	0.000239931
1449199_at	Muc1	mucin 1, transmembrane	-1.23524	0.00156891	-1.30981	0.00851336	-0.58431	0.0044361
1425156_at	Gbp6	guanylate binding protein 7	2.0352	1.56176e-06	0.90853	0.408223	3.10509	8.77012e-08
1436203_a_at	1110059G02Rik	RIKEN cDNA 1110059G02 gene	-1.03013	0.00261171	-0.73698	0.0369168	0.109137	0.69139
1417185_at	Ly6a	lymphocyte antigen 6 complex, locus A	1.93857	0.000817248	0.485717	0.28071	1.89564	1.21942e-06
1417793_at	Iigp2	immunity-related GTPase family M member 2	2.51152	1.10817e-06	1.31673	0.339255	2.38681	3.47109e-07
1450484_a_at	Cmpk2	thymidylate kinase family LPS-inducible member	3.36828	6.30295e-06	1.82915	0.312497	3.16554	2.82164e-06
1458458_at	Slfn5	schlafen 5 [Source:MGI Symbol;Acc:MGI:1329004]	2.33487	1.93636e-06	1.21328	0.37656	1.89886	4.06221e-07
1420380_at	Ccl2	chemokine (C-C motif) ligand 2	1.21176	0.00019481	0.28272	0.472393	1.44825	1.40478e-05
1456428_at	Cxcl15	interleukin 8 [Source:MGI Symbol;Acc:MGI:1339941]	-1.97189	1.4864e-05	-2.06857	0.0179552	-1.50337	0.000121494
1439276_at	Adar	RNA adenosine deaminase 1 (Adar) mRNA, complete cds, alternatively spliced	1.07935	0.00258336	0.706407	0.318165	0.972147	0.000200736
1420330_at	Clec4e	C-type lectin domain family 4, member e	1.39135	0.0002896	-0.03973	0.961463	4.96345	4.03955e-08
1449984_at	Cxcl2	chemokine (C-X-C motif) ligand 2	1.73841	0.00146162	0.4828	0.637715	6.24345	1.59567e-07
1435494_s_at	Dsp	desmoplakin	-1.87675	0.00039455	-1.22717	0.0113363	-1.18037	0.00121967
1444638_at	Ttn	titin [Source:MGI Symbol;Acc:MGI:98864]	-1.54771	0.000214399	-1.57804	0.0415105	-2.14605	7.12399e-07
1454169_a_at	Epsti1	epithelial stromal interaction 1 (breast)	1.32332	0.000109685	0.57212	0.319828	1.29234	1.22953e-05
1435454_a_at	BC006779	cDNA sequence BC006779	1.95899	6.30295e-06	1.03419	0.399947	2.33757	2.42188e-07
1421009_at	Rsad2	radical S-adenosyl methionine domain containing 2	3.7792	3.2018e-07	2.1253	0.230782	3.46253	6.988e-08
1455500_at	Rnf213	ring finger protein 213 [Source:MGI Symbol;Acc:MGI:1289196]	1.86483	1.89394e-06	0.907647	0.417454	1.98836	4.62859e-07
1441958_s_at	Ager	advanced glycosylation end product-specific receptor [Source:MGI Symbol;Acc:MGI:893592]	-1.60538	3.03184e-05	-1.57943	0.00342499	-1.6347	1.81204e-05
1422095_a_at	Cmpk2	thymidylate kinase family LPS-inducible member	1.18018	0.0368716	0.374527	0.478434	0.9314	0.000556505
1417856_at	Relb	avian reticuloendotheliosis viral (v-rel) oncogene related B	1.00765	0.000386927	0.124847	0.803704	1.91156	1.08401e-06
1419209_at	Cxcl1	chemokine (C-X-C motif) ligand 1	1.24921	0.000243983	0.33674	0.486993	4.01233	6.96132e-08
1420591_at	Gpr84	G protein-coupled receptor 84	1.78672	1.07678e-05	0.27301	0.569335	5.81884	1.93995e-08
1418847_at	Arg2	arginase type II	1.22017	0.000299576	0.404327	0.535611	2.3224	1.21853e-06
1445210_at			1.12042	0.00010098	0.54753	0.431882	0.12824	0.206914
1444203_at			1.12708	0.000786877	0.52802	0.585517	0.81955	0.000566502
1428838_a_at	Dck	deoxycytidine kinase	1.25624	0.000157161	0.48048	0.599777	1.13921	0.000118179
1451335_at	Plac8	placenta-specific 8	1.26454	0.000131992	0.410807	0.299773	0.82446	0.000376573
1427115_at	Myh3	myosin, heavy polypeptide 3, skeletal muscle, embryonic	-1.27973	0.0116492	-2.16622	0.22605	-2.85028	6.23499e-06
1419282_at	Ccl12 /// LOC100048556	c-C motif chemokine 12-like	1.69214	0.000231068	1.37718	0.0908461	1.23268	0.000688331
1416468_at	Aldh1a1	aldehyde dehydrogenase family 1, subfamily A1	-1.0607	0.00333363	-0.806393	0.250587	-2.14678	3.57723e-06
1419042_at	Iigp1	interferon inducible GTPase 1	2.89222	7.90379e-07	1.33559	0.330128	2.77415	2.03836e-07
1426133_a_at	Mitd1	MIT, microtubule interacting and transport, domain containing 1	1.54369	6.14448e-06	0.58122	0.42419	1.46783	1.97797e-06
1427102_at	Slfn4	schlafen 4	3.50282	5.86594e-07	1.48936	0.383591	4.03004	3.79382e-08
1421596_s_at	H28	histocompatibility 28	3.86136	1.76138e-07	2.32343	0.236467	3.20645	6.9552e-08
1419132_at	Tlr2	toll-like receptor 2	1.68855	1.99107e-05	0.366363	0.658911	3.19001	6.9552e-08
1420647_a_at	Krt8	keratin 8	-2.22941	2.09083e-06	-1.16915	0.0415105	-1.12544	8.11149e-05
1425405_a_at	Adar	adenosine deaminase, RNA-specific	1.16636	0.000278715	0.648487	0.506955	0.96963	0.00022888
1435989_x_at	Krt8	keratin 8	-2.17229	9.55778e-06	-1.09644	0.0286099	-1.16175	0.000114752
1425374_at	Oas3	2'-5' oligoadenylate synthetase 3	2.55406	7.35722e-06	1.27802	0.486993	2.50024	1.38416e-06
1427520_a_at	Myh1	myosin, heavy polypeptide 1, skeletal muscle, adult	-1.44806	0.00867813	-2.46877	0.12172	-3.51053	4.80873e-05
1450808_at	Fpr1	formyl peptide receptor 1	1.57478	0.000980282	0.258203	0.721309	4.30567	3.35914e-07
1450234_at	Ms4a6c	membrane-spanning 4-domains, subfamily A, member 6C	1.08323	5.7005e-05	0.569283	0.399947	1.9396	9.93854e-07
1419721_at	Gpr109a	niacin receptor 1	1.00504	0.000340496	0.46225	0.291389	3.44657	1.90702e-07
1426971_at	Ube1l	ubiquitin-activating enzyme E1-like	1.31176	2.19197e-05	0.650043	0.511946	1.66896	4.58529e-06
1426774_at	Parp12	poly (ADP-ribose) polymerase family, member 12	1.45653	1.07893e-05	0.60686	0.537805	1.6972	1.47707e-06
1415964_at	Scd1	stearoyl-Coenzyme A desaturase 1	-1.01989	0.00199095	-1.01129	0.200237	-1.46984	9.34521e-05
1420499_at	Gch1	GTP cyclohydrolase 1	1.03682	0.000141969	0.260797	0.633948	2.08665	2.104e-07
1449025_at	Ifit3	interferon-induced protein with tetratricopeptide repeats 3	4.62138	3.2018e-07	2.45975	0.339372	4.32111	1.22021e-07
1451426_at	Dhx58	DEXH (Asp-Glu-X-His) box polypeptide 58	2.45803	8.43794e-07	1.33211	0.345813	2.61768	2.51104e-07
1423691_x_at	Krt8	keratin 8	-2.21301	2.74578e-05	-1.04658	0.0218657	-1.16733	2.05945e-05
1438148_at	Cxcl3	chemokine (C-X-C motif) ligand 3 [Source:MGI Symbol;Acc:MGI:3037818]	1.38677	0.000434028	0.36577	0.590651	5.79354	3.79382e-08
1419604_at	Zbp1	Z-DNA binding protein 1	2.68918	6.99604e-06	1.08289	0.555346	3.59571	3.40473e-07
1439831_at		predicted gene 4951 [Source:MGI Symbol;Acc:MGI:3644953]	3.03499	1.78445e-06	1.42597	0.364175	2.59546	8.79316e-07
1454849_x_at	Clu	clusterin	-2.66032	7.53932e-06	-1.20937	0.0627345	-0.870063	0.000665811
1448775_at	Ifi203	predicted gene 16340	1.75804	3.93843e-06	0.92229	0.444353	0.693633	0.000834112
1418639_at	Sftpc	surfactant associated protein C	-2.93126	1.03931e-06	-2.80658	0.0166146	-3.58946	1.64009e-06
1430357_at	H3f3b	H3 histone, family 3B [Source:MGI Symbol;Acc:MGI:1101768]	1.08668	0.000410856	1.08348	0.194002	0.4683	0.00213587
1448169_at	Krt18	keratin 18	-1.95204	7.18456e-05	-0.692493	0.0819076	-0.783153	0.000592969
1429626_at	Sftpa1	surfactant associated protein A1	-1.0022	0.00590454	-0.719673	0.207752	-0.671963	0.00300407
1418509_at	Cbr2	carbonyl reductase 2	-1.17625	0.000179246	-0.979767	0.00851336	-1.43593	5.02483e-06
1429184_at	100042856 /// Gvin1	GTPase, very large interferon inducible 1 [Source:MGI Symbol;Acc:MGI:1921808]	1.79786	7.39959e-06	0.80069	0.427918	1.52658	3.62334e-06
1423952_a_at	Krt7	keratin 7	-1.99005	0.000214399	-1.22019	0.0394367	-1.08714	6.96814e-05
1424351_at	Wfdc2	WAP four-disulfide core domain 2	-1.01161	0.0147142	-0.946443	0.156126	-0.637043	0.00219233
1442865_at	Dgkk	diacylglycerol kinase kappa [Source:MGI Symbol;Acc:MGI:3580254]	-1.08994	0.000246341	-0.51851	0.318165	-0.526457	0.00526818
1419043_a_at	Iigp1	interferon inducible GTPase 1	2.93198	2.34597e-06	1.29146	0.339583	2.6949	1.21853e-06
1418293_at	Ifit2	interferon-induced protein with tetratricopeptide repeats 2	3.73887	1.76138e-07	1.69006	0.431882	2.82127	6.96132e-08
1450322_s_at	Slfn3 /// Slfn4	schlafen 3	1.7714	5.63671e-05	0.85826	0.411143	2.136	3.29699e-06
1436172_at	9530028C05	predicted gene, 20559	1.42131	4.1629e-05	0.577713	0.538853	2.26145	3.91008e-07
1435208_at	Dtx3l	deltex 3-like (Drosophila) [Source:MGI Symbol;Acc:MGI:2656973]	1.33853	2.9917e-05	0.72453	0.411143	1.54107	3.31606e-06
1443621_at	Xaf1	XIAP associated factor 1 [Source:MGI Symbol;Acc:MGI:3772572]	1.41251	0.000411784	0.824983	0.486013	0.907417	5.45768e-05
1436633_at		predicted gene 11772 [Source:MGI Symbol;Acc:MGI:3649468]	1.20122	0.00060022	0.537967	0.634894	0.341857	0.0552715
1424518_at	Apol9a /// Apol9b	apolipoprotein L 9a	3.08206	5.08431e-06	1.59346	0.320139	3.57457	5.98069e-07
1452349_x_at	Ifi205 /// Mnda	interferon activated gene 205	1.66443	2.82037e-05	0.832397	0.403287	1.73962	2.35955e-06
1460634_at	Ralgds	ral guanine nucleotide dissociation stimulator	1.01871	0.000675454	0.0997767	0.893733	1.82287	3.15377e-06
1426970_a_at	D330022A01Rik /// Ube1l	ubiquitin-activating enzyme E1-like	1.09276	0.000160044	0.4101	0.657897	1.31497	4.59586e-05
1435331_at	LOC100048304 /// Pyhin1	Expressed sequence AI447904	2.19497	2.295e-06	0.919543	0.506955	2.40849	2.52379e-07
1445897_s_at	Ifi35	interferon-induced protein 35 [Source:MGI Symbol;Acc:MGI:1917360]	1.61314	3.82282e-06	0.83497	0.406728	1.83545	4.62859e-07
1443698_at	Xaf1	XIAP associated factor 1 [Source:MGI Symbol;Acc:MGI:3772572]	3.2483	8.51974e-07	1.82039	0.210676	3.60845	8.77012e-08
1452348_s_at	Mndal	myeloid nuclear differentiation antigen like	2.05813	5.51545e-05	0.93332	0.350089	1.92036	9.63588e-07
1434457_at	Sp100	nuclear antigen Sp100 [Source:MGI Symbol;Acc:MGI:109561]	1.73854	7.39959e-06	1.00881	0.433914	1.88282	1.38416e-06
1429947_a_at	Zbp1	Z-DNA binding protein 1	3.17026	1.93636e-06	1.33647	0.448068	4.04566	1.22092e-07
1450033_a_at	Stat1	signal transducer and activator of transcription 1	2.50745	5.93392e-07	1.13773	0.40584	2.86763	2.46974e-07
1451655_at	Slfn8	schlafen 8	2.07609	1.2023e-06	1.20894	0.339694	2.1272	2.104e-07
1439012_a_at	Dck	deoxycytidine kinase	1.15023	0.000252786	0.700763	0.392075	0.970057	6.66664e-05
1450783_at	Ifit1	interferon-induced protein with tetratricopeptide repeats 1	4.8711	8.43794e-07	2.94551	0.195149	5.47474	9.04928e-08
1448690_at	Kcnk1	potassium channel, subfamily K, member 1	-1.26615	0.000980282	-0.71741	0.237479	-0.49912	0.0172587
1451651_at	LOC100044885 /// Vsig4	V-set and immunoglobulin domain containing 4	-2.44079	2.12529e-05	0.264523	0.505677	-2.10514	4.61302e-06
1449399_a_at	Il1b	interleukin 1 beta	1.31078	0.0011091	0.284867	0.710191	7.49792	2.21537e-08
1435792_at	EG665317	component of Sp100-rs [Source:MGI Symbol;Acc:MGI:1891441]	1.971	4.51454e-06	1.12301	0.446665	2.46618	3.43836e-07
1442640_at			1.38657	0.000204791	0.502667	0.684379	0.844653	0.000189524
1449428_at	Cldn18	claudin 18	-1.91685	7.08245e-05	-1.91908	0.00851336	-1.60992	3.51521e-05
1417189_at	Psme2	proteasome (prosome, macropain) 28 subunit, beta	1.04793	9.43778e-05	0.315943	0.532761	1.9796	3.18071e-07
1427455_x_at	Igkc	immunoglobulin kappa constant [Source:MGI Symbol;Acc:MGI:96495]	1.1129	0.032833	0.141907	0.908247	1.01313	0.00693622
1417244_a_at	Irf7	interferon regulatory factor 7	3.24637	8.43794e-07	1.4647	0.448068	3.69232	9.83188e-08
1434191_at	Tmem195	alkylglycerol monooxygenase [Source:MGI Symbol;Acc:MGI:2442495]	-1.11721	0.000319459	-0.049	0.933267	-1.51364	0.000236132
1420549_at	Gbp1	interferon-induced guanylate-binding protein 1-like	1.67392	1.39771e-05	0.471993	0.60717	3.76438	4.04315e-08
1438841_s_at	Arg2	arginase type II	1.11721	0.000408316	0.285797	0.634922	2.36234	1.91824e-06
1431591_s_at	100038882 /// 677168 /// Isg15 /// LOC100044225	ISG15 ubiquitin-like modifier	4.541	1.76138e-07	2.13322	0.237479	4.74245	3.32869e-08
1420915_at	Stat1	signal transducer and activator of transcription 1	1.34034	2.03769e-05	0.606727	0.50994	1.77926	2.61016e-06
1438716_at	AI451617	tripartite motif-containing 30D	2.3187	3.15525e-05	0.877107	0.616791	2.70403	1.84258e-06
1421551_s_at	Ifi202b	interferon activated gene 202B	1.49508	2.40591e-05	0.673733	0.312497	0.908003	3.22732e-05
1453939_x_at	677168	predicted gene 9706	2.65424	0.000586268	1.1199	0.501303	3.35022	1.94626e-05
1420671_x_at	Ms4a4c	membrane-spanning 4-domains, subfamily A, member 4C	3.22323	3.2018e-07	1.14627	0.520537	4.62416	2.21537e-08
1418930_at	Cxcl10 /// LOC100045000	chemokine (C-X-C motif) ligand 10	3.29163	1.4864e-05	1.71884	0.249886	4.03497	3.18071e-07
1440866_at	Eif2ak2	eukaryotic translation initiation factor 2-alpha kinase 2 [Source:MGI Symbol;Acc:MGI:1353449]	1.72527	1.50866e-05	0.788287	0.549576	1.66586	6.11335e-06
1417275_at	Mal	myelin and lymphocyte protein, T-cell differentiation protein	-1.7768	0.000417393	-1.40666	0.0166146	-0.905617	0.00165727
1418826_at	Ms4a6b	membrane-spanning 4-domains, subfamily A, member 6B	1.04101	9.51591e-05	0.557	0.453512	1.40877	2.01546e-06
1418126_at	Ccl5	chemokine (C-C motif) ligand 5	1.12758	0.00221296	0.23696	0.709769	6.90305	1.93995e-08
1425065_at	Oas2	2'-5' oligoadenylate synthetase 2	1.95123	7.11227e-05	1.39731	0.254464	2.05837	7.14299e-06
1437458_x_at	Clu	clusterin	-2.91964	3.27409e-05	-1.24862	0.108576	-0.674033	0.00153496
1417876_at	Fcgr1	Fc receptor, IgG, high affinity I	1.68494	1.50866e-05	1.02262	0.318165	0.66461	0.00821362
1421571_a_at	LOC100041546 /// LOC100045833 /// Ly6c1 /// Ly6c2	lymphocyte antigen 6 complex, locus C2	1.1036	0.000145788	0.129887	0.837651	1.03674	0.000947938
1434380_at	Gbp6	guanylate binding protein 7	2.05161	4.95231e-06	0.83123	0.466612	3.27337	4.01869e-07
1421628_at	Il18r1	interleukin 18 receptor 1	-1.32092	4.5786e-05	-0.870723	0.0566456	-0.324313	0.0424779
1450291_s_at	Ms4a4c	membrane-spanning 4-domains, subfamily A, member 4C	3.61911	1.2023e-06	1.53411	0.446665	5.12218	3.82067e-08
1456890_at	Ddx58	DEAD (Asp-Glu-Ala-Asp) box polypeptide 58 [Source:MGI Symbol;Acc:MGI:2442858]	2.46485	3.52971e-06	1.12741	0.422771	2.33711	1.47233e-06
1417193_at	Sod2	superoxide dismutase 2, mitochondrial	1.04039	0.000122809	-0.0118	0.981866	3.53096	2.95208e-08
1426278_at	Ifi27	interferon, alpha-inducible protein 27	2.24043	1.49656e-06	0.985043	0.488393	1.88224	1.28025e-06
1422580_at	Myl4	myosin, light polypeptide 4	-1.15861	0.00898144	-1.96187	0.112701	-2.30102	3.39122e-05
1428735_at	Cd69	CD69 antigen [Source:MGI Symbol;Acc:MGI:88343]	1.11538	0.000118039	0.247443	0.745705	4.6882	6.96132e-08
1428538_s_at	Rarres2	retinoic acid receptor responder (tazarotene induced) 2	1.00926	0.00104347	0.18344	0.715493	1.54686	0.000109489
1417961_a_at	Trim30	tripartite motif protein 30	1.57796	7.03369e-06	0.715483	0.480077	1.8111	5.06296e-07
1427446_s_at	Ttn	titin	-1.19186	0.0100365	-1.5799	0.0908461	-2.14123	0.000164927
1420331_at	Clec4e	C-type lectin domain family 4, member e	1.56683	0.000129108	-0.13288	0.874772	5.5848	2.95208e-08
1438868_at	D14Ertd668e	PHD finger protein 11A [Source:MGI Symbol;Acc:MGI:1918441]	2.2734	1.03931e-06	1.05999	0.361536	2.65813	9.83188e-08
1447657_s_at	Synpo2l	synaptopodin 2-like [Source:MGI Symbol;Acc:MGI:1916010]	-1.24101	0.00219848	-1.60087	0.207752	-1.65918	9.52707e-05
1416897_at	Parp9	poly (ADP-ribose) polymerase family, member 9	1.65883	2.79434e-06	0.842777	0.435513	1.87954	4.01869e-07
1418580_at	Rtp4	receptor transporter protein 4	4.08234	1.03931e-06	2.78561	0.087225	3.97309	2.03836e-07
1460569_x_at	Cldn3	claudin 3	-1.03358	0.0145995	-0.634907	0.0700128	-0.701583	0.00119136
1439516_at	2610201A13Rik	RIKEN cDNA 2610201A13 gene	1.34958	0.000204791	0.90196	0.268631	0.140983	0.348914
1427042_at	Mal2	mal, T cell differentiation protein 2	-1.63824	0.00590454	-1.0595	0.187094	-0.6058	0.0778537
1460283_at	Mefv	Mediterranean fever	1.01624	0.000147813	0.284927	0.556712	3.38752	4.04315e-08
1442700_at	Pde4b	phosphodiesterase 4B, cAMP specific	1.06787	0.00481541	0.49182	0.320139	2.86141	3.94054e-07
1417141_at	Igtp	interferon gamma induced GTPase	2.17032	1.0387e-06	1.06392	0.356082	2.41319	1.22021e-07
1424339_at	Oasl1	2'-5' oligoadenylate synthetase-like 1	2.45356	7.90379e-07	1.43238	0.299773	3.14147	4.26209e-08
1453125_at	Sox11	SRY-box containing gene 11	-1.2199	0.00719967	-1.00421	0.0703665	-1.43722	5.76719e-05
1458345_s_at	Colec11	collectin sub-family member 11 [Source:MGI Symbol;Acc:MGI:1918943]	1.04883	0.035263	0.36817	0.62605	0.0221667	0.897342
1444083_at	Ttn	titin [Source:MGI Symbol;Acc:MGI:98864]	-1.01179	0.0072882	-1.21346	0.122767	-1.70083	9.96955e-05
1416579_a_at	Epcam	tumor-associated calcium signal transducer 1	-1.30677	0.000352515	-0.707003	0.0535197	-0.39079	0.00423539
1427091_at	Znfx1	zinc finger, NFX1-type containing 1	1.53655	4.37257e-05	0.73505	0.474815	1.70452	1.69824e-06
1450301_at	H28	histocompatibility 28	1.71181	0.000467336	0.989967	0.486993	1.3992	9.38263e-05
1453757_at	Herc5	hect domain and RLD 6 [Source:MGI Symbol;Acc:MGI:1914388]	1.43289	0.00204987	0.654423	0.566124	2.20411	3.20022e-05
1460465_at	A930038C07Rik	neuron-derived neurotrophic factor [Source:MGI Symbol;Acc:MGI:1915419]	-1.8706	0.000191096	-1.57722	0.0166146	-1.91562	4.79582e-05
1436058_at	Rsad2	radical S-adenosyl methionine domain containing 2	3.57178	1.05056e-06	2.07544	0.240896	3.25634	1.06572e-07
1455581_x_at	9530028C05	predicted gene, 20559	1.21055	0.000302202	0.47756	0.56063	1.92012	4.07381e-06
1422160_at	H2-T24	histocompatibility 2, T region locus 24	2.74574	1.24441e-06	1.17285	0.576887	2.59833	6.258e-07
1421228_at	Ccl7	chemokine (C-C motif) ligand 7	1.28042	0.000156158	0.47693	0.309801	1.7011	3.83518e-06
1447927_at	EG634650 /// Gbp10 /// Mpa2l	guanylate-binding protein 10 [Source:MGI Symbol;Acc:MGI:4359647]	2.58682	9.94665e-07	1.04927	0.462036	3.8557	2.25629e-08
1425719_a_at	Nmi	N-myc (and STAT) interactor	1.29844	4.89714e-05	0.527453	0.427918	1.39955	2.05242e-06
1427868_x_at	Myh1	myosin, heavy polypeptide 1, skeletal muscle, adult	-1.50842	0.00889906	-2.46674	0.146634	-3.73162	5.5707e-05
1451563_at	Emr4	EGF-like module containing, mucin-like, hormone receptor-like sequence 4	1.37021	6.4075e-05	0.18604	0.590651	3.93764	9.83188e-08
1422959_s_at	Rnf114	ring finger protein 114	1.24641	0.000257629	0.607627	0.42419	1.028	0.000150444
1422305_at	Ifnb1	interferon beta 1, fibroblast	1.26031	0.00136094	0.726397	0.352541	0.68015	0.00224859
1435529_at	OTTMUSG00000016644	predicted gene 14446 [Source:MGI Symbol;Acc:MGI:3650685]	1.59803	0.000214399	0.607393	0.427918	1.31951	5.12188e-05
1438452_at	Nebl	nebulette [Source:MGI Symbol;Acc:MGI:1921353]	-1.31808	0.000174521	-0.82539	0.0357311	-0.845683	0.000238307
1418283_at	Cldn4	claudin 4	-1.55294	2.03889e-05	-0.320007	0.391654	-0.102027	0.624314
1451821_a_at	Sp100	nuclear antigen Sp100	1.88809	1.75511e-05	0.92021	0.395053	1.66929	6.19776e-06
1454197_a_at	Ccdc86	coiled-coil domain containing 86	1.01416	0.000113557	0.42331	0.462036	1.37571	2.1724e-06
1421217_a_at	Lgals9	lectin, galactose binding, soluble 9	1.53413	2.67574e-05	0.566023	0.613883	1.3742	1.95799e-05
1460603_at	Samd9l	sterile alpha motif domain containing 9-like [Source:MGI Symbol;Acc:MGI:1343184]	1.89972	2.12504e-06	0.761647	0.486225	1.63016	1.08621e-06
1450034_at	Stat1	signal transducer and activator of transcription 1	1.88379	1.56176e-06	0.772723	0.453377	2.14488	4.59898e-07
1419332_at	Egfl6	EGF-like-domain, multiple 6	-1.75683	8.27458e-05	-1.74488	0.00851336	-1.56582	1.71592e-05
1439825_at	Dtx3l	deltex 3-like (Drosophila) [Source:MGI Symbol;Acc:MGI:2656973]	1.39708	1.60085e-05	0.870793	0.321249	1.68475	1.69824e-06
1424921_at	Brd4 /// Bst2	bone marrow stromal cell antigen 2	2.08049	1.03931e-06	0.676137	0.536685	2.49839	3.20331e-07
1425917_at	H28	histocompatibility 28	3.57395	7.90379e-07	2.07645	0.309801	2.9824	2.51104e-07
1427760_s_at	Prl2c2 /// Prl2c3 /// Prl2c4	prolactin family 2, subfamily c, member 2	1.06031	0.00806966	-0.11233	0.895088	-0.332777	0.19155
1438027_at			2.1704	1.87707e-05	1.18545	0.478758	2.26989	1.12374e-06
1422953_at	Fpr2	formyl peptide receptor 2	2.00421	5.43591e-05	0.43962	0.542302	5.30114	4.80702e-08
1418612_at	Slfn1	schlafen 1	3.41824	2.34597e-06	1.68661	0.446665	3.43101	8.29488e-07
1418191_at	LOC100048346 /// Usp18	ubiquitin specific peptidase 18	3.83362	3.2018e-07	2.0361	0.278653	3.92839	3.83262e-08
1436625_at	Fcgr1	Fc receptor, IgG, high affinity I [Source:MGI Symbol;Acc:MGI:95498]	1.49423	3.01927e-05	0.86825	0.369566	0.673463	0.00170349
1451537_at	Chi3l1	chitinase 3-like 1	-1.38951	9.34621e-05	-1.56428	0.091933	-0.0473	0.832673
1444556_at			1.69969	0.00136401	0.533183	0.716659	1.52336	0.000333832
1426906_at	Ifi203	myeloid nuclear differentiation antigen like	1.74362	1.26977e-05	0.932407	0.364322	1.06204	1.53482e-05
1451777_at	Ddx60	DEAD (Asp-Glu-Ala-Asp) box polypeptide 60	2.46377	3.01927e-05	0.964147	0.529377	2.65229	3.25328e-06
1451905_a_at	Mx1	myxovirus (influenza virus) resistance 1	3.7598	1.15986e-06	1.93616	0.399556	3.48711	5.67762e-07
1450165_at	Slfn2	schlafen 2	1.17006	6.70445e-05	0.667763	0.410841	1.8696	8.24387e-07
1451567_a_at	Ifi203	predicted gene 16340	1.57689	5.03733e-06	0.818107	0.395601	0.765303	7.0604e-05
1422983_at	Itgb6	integrin beta 6	-1.1023	0.000786877	-1.00077	0.0357311	-0.566247	0.00507654
1419026_at	Daxx	Fas death domain-associated protein	1.06176	8.27458e-05	0.557577	0.532913	0.959847	1.37257e-05
1438004_at	Pols	PAP associated domain containing 7 [Source:MGI Symbol;Acc:MGI:2682295]	1.00276	0.000170336	0.6316	0.335228	1.04191	1.98574e-05
1457435_x_at	Myom2	myomesin 2 [Source:MGI Symbol;Acc:MGI:1328358]	-1.07423	0.00475153	-1.86954	0.207752	-2.41367	0.000375603
1417172_at	Ube2l6	ubiquitin-conjugating enzyme E2L 6	1.72709	6.4075e-05	0.681033	0.665038	2.34041	1.88664e-06
1419905_s_at	Hpgd	hydroxyprostaglandin dehydrogenase 15 (NAD)	-1.87153	1.57365e-05	-0.405797	0.407277	-2.57096	2.3736e-06
1418825_at	Irgm1	immunity-related GTPase family, M	2.0717	7.39959e-06	0.960987	0.409754	2.07035	8.5507e-07
1442201_at			1.12043	9.70734e-05	0.458743	0.594223	1.47741	2.4768e-06
1422005_at	Eif2ak2	eukaryotic translation initiation factor 2-alpha kinase 2	1.74066	5.08431e-06	0.92562	0.335228	1.50757	2.73464e-06
1435370_a_at	Ces3	carboxylesterase 1D	-1.10654	0.00425729	-1.14345	0.00851336	-1.54336	2.70898e-06
1417292_at	Ifi47	interferon gamma inducible protein 47	2.51102	5.86594e-07	1.15667	0.399947	2.838	8.77012e-08
1456288_at	Slfn5	schlafen 5 [Source:MGI Symbol;Acc:MGI:1329004]	2.00602	2.60847e-06	0.998097	0.373551	1.79814	6.45268e-07
1422334_a_at	Sftpa1	surfactant associated protein A1	-1.35011	0.000289441	-1.26371	0.0472105	-0.854233	0.00397501
1435906_x_at	Gbp2	guanylate nucleotide binding protein 2	1.61701	6.34505e-06	0.32326	0.699346	4.0519	2.21537e-08
1439114_at	Ddx60	DEAD (Asp-Glu-Ala-Asp) box polypeptide 60 [Source:MGI Symbol;Acc:MGI:2384570]	2.32921	2.03672e-05	0.892827	0.453377	2.28042	1.57399e-06
1421911_at	Stat2	signal transducer and activator of transcription 2	1.92089	2.15553e-05	0.909753	0.486993	1.81511	3.9256e-06
1419603_at	Ifi204	interferon activated gene 204	2.21343	8.20258e-05	1.06307	0.365869	2.34842	1.00888e-05
1438968_x_at	Spint2	serine protease inhibitor, Kunitz type 2	-1.13079	5.03234e-05	-0.730297	0.0184064	0.54912	0.000410316
1421008_at	Rsad2	radical S-adenosyl methionine domain containing 2	2.9074	1.50926e-06	1.2557	0.369566	2.45454	4.87751e-07
1458299_s_at	Nfkbie	nuclear factor of kappa light polypeptide gene enhancer in B cells inhibitor, epsilon [Source:MGI Symbol;Acc:MGI:1194908]	1.08602	0.000109038	0.02833	0.970958	2.46063	4.16801e-07
1418095_at	Smpx	small muscle protein, X-linked	-1.26983	0.0381797	-1.43027	0.180704	-1.80134	4.57826e-05
1459151_x_at	Ifi35	interferon-induced protein 35 [Source:MGI Symbol;Acc:MGI:1917360]	1.71717	2.34597e-06	0.970277	0.318165	2.0281	3.66695e-07
1435665_at	AI451617	tripartite motif-containing 30D [Source:MGI Symbol;Acc:MGI:3035181]	2.86344	5.28193e-07	1.43358	0.431882	3.16571	7.66923e-08
1419858_at			1.07194	0.00655342	0.693237	0.33965	0.534953	0.00835164
1452178_at	LOC671535 /// Plec1	plectin	1.34087	5.3102e-05	0.697147	0.486993	1.80357	2.3465e-06
1428660_s_at	LOC100047963 /// Tor3a	torsin family 3, member A [Source:MGI Symbol;Acc:MGI:1353652]	1.07681	9.34621e-05	0.330367	0.735867	1.23254	6.91288e-06
1422141_s_at	Csprs	predicted gene 7582 [Source:MGI Symbol;Acc:MGI:3643856]	1.21043	0.00722582	0.591027	0.598243	1.67925	0.000211416
1422006_at	Eif2ak2	eukaryotic translation initiation factor 2-alpha kinase 2	1.14312	0.00104165	0.485047	0.549576	0.87428	0.00103601
1456494_a_at	AI451617 /// Trim30	tripartite motif protein 30	1.87693	2.79434e-06	0.819353	0.478641	2.10849	2.53381e-07
1418392_a_at	Gbp3	Guanylate nucleotide binding protein 3	3.34342	3.75216e-07	1.32069	0.347306	5.04791	1.93995e-08
1447213_at			1.36879	4.23816e-05	0.963197	0.22605	1.38546	1.01448e-05
1435493_at	Dsp	desmoplakin	-1.4506	3.03184e-05	-1.01328	0.112701	-0.669573	0.000858046
1423555_a_at	Ifi44	interferon-induced protein 44	3.93146	7.10868e-07	2.13925	0.306901	3.81408	1.08281e-07
1450672_a_at	Trex1	three prime repair exonuclease 1	1.94195	2.79434e-06	1.14467	0.344049	2.36908	4.51942e-07
1418626_a_at	Clu	clusterin	-2.23149	2.09083e-06	-1.06162	0.12172	-0.72079	0.000763167
1426276_at	Ifih1	interferon induced with helicase C domain 1	2.0191	1.49656e-06	0.88884	0.42419	2.2975	1.22021e-07
1439773_at	Ly6e	lymphocyte antigen 6 complex, locus E	1.5076	4.6281e-05	0.441267	0.62605	0.49727	0.00714961
1453304_s_at	Ly6e	lymphocyte antigen 6 complex, locus E [Source:MGI Symbol;Acc:MGI:106651]	1.15369	3.50667e-05	0.448013	0.642203	0.7321	0.000238673
1420378_at	Sftpd	surfactant associated protein D	-1.7445	0.00292656	-1.68035	0.00987164	-1.20614	0.00452928
1421322_a_at	Irf9	interferon dependent positive acting transcription factor 3 gamma	1.34127	3.49463e-05	0.983007	0.146634	1.43172	3.64582e-06
1418818_at	Aqp5 /// LOC100046616	aquaporin 5	-1.12494	0.000302202	-1.11026	0.172231	-1.28174	0.00114006
1433667_at	Lgi3	leucine-rich repeat LGI family, member 3 [Source:MGI Symbol;Acc:MGI:2182619]	-1.12755	0.0112844	-1.16137	0.0661972	-1.25888	0.0011745
1438676_at	Mpa2l	guanylate binding protein 6	2.77903	1.0387e-06	1.02866	0.493645	4.00346	2.21537e-08
1452231_x_at	Ifi203	myeloid nuclear differentiation antigen like	1.69619	3.93843e-06	0.898827	0.394566	1.19235	4.84262e-06
1440481_at	Stat1	signal transducer and activator of transcription 1	1.88568	6.88101e-05	0.894917	0.448068	2.12399	3.16621e-07
1416854_at	Slc34a2	solute carrier family 34 (sodium phosphate), member 2	-2.09015	2.58923e-05	-2.17029	0.0239923	-1.37719	1.32582e-05
1421404_at	Cxcl15	chemokine (C-X-C motif) ligand 15	-2.08763	0.000285841	-2.29577	0.049845	-1.8827	0.000239931
1417464_at	Tnnc2	troponin C2, fast	-0.97171	0.0576968	-1.77119	0.0377457	-2.4906	4.51915e-05
1449199_at	Muc1	mucin 1, transmembrane	-1.23524	0.00156891	-1.30981	0.00851336	-0.58431	0.0044361
1456428_at	Cxcl15	interleukin 8 [Source:MGI Symbol;Acc:MGI:1339941]	-1.97189	1.4864e-05	-2.06857	0.0179552	-1.50337	0.000121494
1435494_s_at	Dsp	desmoplakin	-1.87675	0.00039455	-1.22717	0.0113363	-1.18037	0.00121967
1444638_at	Ttn	titin [Source:MGI Symbol;Acc:MGI:98864]	-1.54771	0.000214399	-1.57804	0.0415105	-2.14605	7.12399e-07
1441958_s_at	Ager	advanced glycosylation end product-specific receptor [Source:MGI Symbol;Acc:MGI:893592]	-1.60538	3.03184e-05	-1.57943	0.00342499	-1.6347	1.81204e-05
1427482_a_at	Car8 /// LOC676792	carbonic anhydrase 8	-0.88655	0.00265404	-1.20011	0.0179552	-0.76836	0.000986602
1420647_a_at	Krt8	keratin 8	-2.22941	2.09083e-06	-1.16915	0.0415105	-1.12544	8.11149e-05
1435989_x_at	Krt8	keratin 8	-2.17229	9.55778e-06	-1.09644	0.0286099	-1.16175	0.000114752
1423691_x_at	Krt8	keratin 8	-2.21301	2.74578e-05	-1.04658	0.0218657	-1.16733	2.05945e-05
1418639_at	Sftpc	surfactant associated protein C	-2.93126	1.03931e-06	-2.80658	0.0166146	-3.58946	1.64009e-06
1423952_a_at	Krt7	keratin 7	-1.99005	0.000214399	-1.22019	0.0394367	-1.08714	6.96814e-05
1449428_at	Cldn18	claudin 18	-1.91685	7.08245e-05	-1.91908	0.00851336	-1.60992	3.51521e-05
1417649_at	Cdkn1c	cyclin-dependent kinase inhibitor 1C (P57)	-0.596953	0.012973	-1.14282	0.0139232	-2.79384	4.81513e-07
1427867_at	Myh1	predicted gene 12300 [Source:MGI Symbol;Acc:MGI:3650429]	-0.637143	0.0310752	-1.0028	0.049845	-0.891273	0.00106106
1417275_at	Mal	myelin and lymphocyte protein, T-cell differentiation protein	-1.7768	0.000417393	-1.40666	0.0166146	-0.905617	0.00165727
1460465_at	A930038C07Rik	neuron-derived neurotrophic factor [Source:MGI Symbol;Acc:MGI:1915419]	-1.8706	0.000191096	-1.57722	0.0166146	-1.91562	4.79582e-05
1419332_at	Egfl6	EGF-like-domain, multiple 6	-1.75683	8.27458e-05	-1.74488	0.00851336	-1.56582	1.71592e-05
1422983_at	Itgb6	integrin beta 6	-1.1023	0.000786877	-1.00077	0.0357311	-0.566247	0.00507654
1435370_a_at	Ces3	carboxylesterase 1D	-1.10654	0.00425729	-1.14345	0.00851336	-1.54336	2.70898e-06
1422334_a_at	Sftpa1	surfactant associated protein A1	-1.35011	0.000289441	-1.26371	0.0472105	-0.854233	0.00397501
1420378_at	Sftpd	surfactant associated protein D	-1.7445	0.00292656	-1.68035	0.00987164	-1.20614	0.00452928
1449399_a_at	Il1b	interleukin 1 beta	1.31078	0.0011091	0.284867	0.710191	7.49792	2.21537e-08
1418126_at	Ccl5	chemokine (C-C motif) ligand 5	1.12758	0.00221296	0.23696	0.709769	6.90305	1.93995e-08
1450297_at	Il6	interleukin 6	0.86491	0.0265818	0.14816	0.923167	6.65506	2.21537e-08
1427747_a_at	Lcn2	lipocalin 2	-0.224437	0.270899	-0.538783	0.502521	6.58088	1.93995e-08
1427381_at	Irg1	immunoresponsive gene 1	2.69964	8.21892e-05	0.158743	0.928138	6.38279	9.83188e-08
1449984_at	Cxcl2	chemokine (C-X-C motif) ligand 2	1.73841	0.00146162	0.4828	0.637715	6.24345	1.59567e-07
1420591_at	Gpr84	G protein-coupled receptor 84	1.78672	1.07678e-05	0.27301	0.569335	5.81884	1.93995e-08
1438148_at	Cxcl3	chemokine (C-X-C motif) ligand 3 [Source:MGI Symbol;Acc:MGI:3037818]	1.38677	0.000434028	0.36577	0.590651	5.79354	3.79382e-08
1421473_at	Il1a	interleukin 1 alpha	0.440467	0.0215791	0.0175267	0.981503	5.72989	1.93995e-08
1420331_at	Clec4e	C-type lectin domain family 4, member e	1.56683	0.000129108	-0.13288	0.874772	5.5848	2.95208e-08
1450783_at	Ifit1	interferon-induced protein with tetratricopeptide repeats 1	4.8711	8.43794e-07	2.94551	0.195149	5.47474	9.04928e-08
1419082_at	Serpinb2	serine (or cysteine) peptidase inhibitor, clade B, member 2	1.31735	0.00193242	0.337657	0.608831	5.45724	9.43916e-08
1433741_at	Cd38	CD38 antigen	0.11917	0.608188	-0.219197	0.642174	5.3228	2.21537e-08
1422953_at	Fpr2	formyl peptide receptor 2	2.00421	5.43591e-05	0.43962	0.542302	5.30114	4.80702e-08
1450291_s_at	Ms4a4c	membrane-spanning 4-domains, subfamily A, member 4C	3.61911	1.2023e-06	1.53411	0.446665	5.12218	3.82067e-08
1434372_at	AW112010	expressed sequence AW112010	1.3931	0.000417902	0.25415	0.727126	5.06872	2.21537e-08
1418392_a_at	Gbp3	Guanylate nucleotide binding protein 3	3.34342	3.75216e-07	1.32069	0.347306	5.04791	1.93995e-08
1420330_at	Clec4e	C-type lectin domain family 4, member e	1.39135	0.0002896	-0.03973	0.961463	4.96345	4.03955e-08
1456212_x_at	Socs3	suppressor of cytokine signaling 3	0.712197	0.0244189	0.444213	0.422802	4.79686	8.21141e-08
1455899_x_at	Socs3	suppressor of cytokine signaling 3	0.72176	0.00265404	0.546227	0.265634	4.77654	2.21537e-08
1425454_a_at	Il12a	interleukin 12a	-0.0649867	0.797443	-0.0474167	0.966335	4.77246	1.06572e-07
1431591_s_at	100038882 /// 677168 /// Isg15 /// LOC100044225	ISG15 ubiquitin-like modifier	4.541	1.76138e-07	2.13322	0.237479	4.74245	3.32869e-08
1428735_at	Cd69	CD69 antigen [Source:MGI Symbol;Acc:MGI:88343]	1.11538	0.000118039	0.247443	0.745705	4.6882	6.96132e-08
1434295_at	Rasgrp1	RAS guanyl releasing protein 1 [Source:MGI Symbol;Acc:MGI:1314635]	0.315977	0.1675	0.257243	0.594223	4.68142	5.27428e-08
1434484_at	1100001G20Rik	RIKEN cDNA 1100001G20 gene	0.65754	0.0459738	0.35012	0.614642	4.65173	2.03836e-07
1420671_x_at	Ms4a4c	membrane-spanning 4-domains, subfamily A, member 4C	3.22323	3.2018e-07	1.14627	0.520537	4.62416	2.21537e-08
1422526_at	Acsl1	acyl-CoA synthetase long-chain family member 1	0.326697	0.0780121	-0.0645167	0.941597	4.41995	2.21537e-08
1448881_at	Hp	haptoglobin	0.33383	0.0429548	-0.613143	0.114813	4.40897	6.96132e-08
1439221_s_at	Cd40	CD40 antigen [Source:MGI Symbol;Acc:MGI:88336]	0.45542	0.0333861	0.0548167	0.916947	4.40608	5.57965e-08
1449025_at	Ifit3	interferon-induced protein with tetratricopeptide repeats 3	4.62138	3.2018e-07	2.45975	0.339372	4.32111	1.22021e-07
1450808_at	Fpr1	formyl peptide receptor 1	1.57478	0.000980282	0.258203	0.721309	4.30567	3.35914e-07
1419607_at	Tnf	tumor necrosis factor	0.760543	0.000629757	0.19347	0.537805	4.27989	6.96132e-08
1419561_at	Ccl3	chemokine (C-C motif) ligand 3	-0.24404	0.158057	-0.13389	0.716659	4.07461	5.57965e-08
1450643_s_at	Acsl1	acyl-CoA synthetase long-chain family member 1	0.171767	0.331389	-0.0158067	0.980112	4.0734	4.03955e-08
1419832_s_at	Acpp	acid phosphatase, prostate	-0.0368733	0.84513	-0.145683	0.744104	4.07186	2.90811e-06
1435906_x_at	Gbp2	guanylate nucleotide binding protein 2	1.61701	6.34505e-06	0.32326	0.699346	4.0519	2.21537e-08
1429947_a_at	Zbp1	Z-DNA binding protein 1	3.17026	1.93636e-06	1.33647	0.448068	4.04566	1.22092e-07
1418930_at	Cxcl10 /// LOC100045000	chemokine (C-X-C motif) ligand 10	3.29163	1.4864e-05	1.71884	0.249886	4.03497	3.18071e-07
1427102_at	Slfn4	schlafen 4	3.50282	5.86594e-07	1.48936	0.383591	4.03004	3.79382e-08
1419209_at	Cxcl1	chemokine (C-X-C motif) ligand 1	1.24921	0.000243983	0.33674	0.486993	4.01233	6.96132e-08
1449473_s_at	Cd40	CD40 antigen	0.592673	0.0254996	0.187427	0.665447	4.00498	3.91008e-07
1438676_at	Mpa2l	guanylate binding protein 6	2.77903	1.0387e-06	1.02866	0.493645	4.00346	2.21537e-08
1418240_at	Gbp2	guanylate nucleotide binding protein 2	1.62083	5.03733e-06	0.37862	0.642203	3.97869	2.21537e-08
1418580_at	Rtp4	receptor transporter protein 4	4.08234	1.03931e-06	2.78561	0.087225	3.97309	2.03836e-07
1423602_at	Traf1	Tnf receptor-associated factor 1	0.441113	0.0465078	0.22073	0.665038	3.94138	3.82067e-08
1451563_at	Emr4	EGF-like module containing, mucin-like, hormone receptor-like sequence 4	1.37021	6.4075e-05	0.18604	0.590651	3.93764	9.83188e-08
1417314_at	Cfb	complement component 2 (within H-2S)	0.63836	0.00186596	0.15308	0.637715	3.9323	2.21537e-08
1418191_at	LOC100048346 /// Usp18	ubiquitin specific peptidase 18	3.83362	3.2018e-07	2.0361	0.278653	3.92839	3.83262e-08
1438194_at	2900019G14Rik	solute carrier family 1 (glial high affinity glutamate transporter), member 2 [Source:MGI Symbol;Acc:MGI:101931]	0.11139	0.576879	-0.03786	0.9424	3.91765	2.51104e-07
1416576_at	Socs3	suppressor of cytokine signaling 3	0.348063	0.0996977	0.335823	0.302985	3.90733	7.42948e-08
1451627_a_at	Slc1a2	solute carrier family 1 (glial high affinity glutamate transporter), member 2	0.18623	0.226863	0.01156	0.987401	3.90526	6.9552e-08
1460415_a_at	Cd40	CD40 antigen	0.299783	0.112566	-0.174643	0.72746	3.89073	6.9552e-08
1447927_at	EG634650 /// Gbp10 /// Mpa2l	guanylate-binding protein 10 [Source:MGI Symbol;Acc:MGI:4359647]	2.58682	9.94665e-07	1.04927	0.462036	3.8557	2.25629e-08
1454976_at	Sod2	superoxide dismutase 2, mitochondrial [Source:MGI Symbol;Acc:MGI:98352]	0.76932	0.00191354	0.00909	0.988057	3.83085	2.21537e-08
1441975_at	Acpp	acid phosphatase, prostate [Source:MGI Symbol;Acc:MGI:1928480]	-0.196267	0.306411	-0.1709	0.619232	3.82941	2.49781e-07
1457644_s_at	Cxcl1	chemokine (C-X-C motif) ligand 1 [Source:MGI Symbol;Acc:MGI:108068]	0.920313	0.00312826	0.262987	0.604194	3.82875	1.22021e-07
1423555_a_at	Ifi44	interferon-induced protein 44	3.93146	7.10868e-07	2.13925	0.306901	3.81408	1.08281e-07
1434046_at	AA467197	expressed sequence AA467197 [Source:MGI Symbol;Acc:MGI:3034182]	0.12751	0.506718	-0.0437633	0.964104	3.8014	1.93452e-07
1448377_at	Slpi	secretory leukocyte peptidase inhibitor	0.951017	0.00179445	0.20863	0.689027	3.7707	6.94802e-08
1420549_at	Gbp1	interferon-induced guanylate-binding protein 1-like	1.67392	1.39771e-05	0.471993	0.60717	3.76438	4.04315e-08
1460271_at	Trem3	triggering receptor expressed on myeloid cells 3	0.202523	0.233032	0.09249	0.795921	3.75366	1.06572e-07
1436592_at	Zfp799	RIKEN cDNA 6030490I01 gene, mRNA (cDNA clone MGC:106599 IMAGE:30618827)	-0.14337	0.60839	-0.208723	0.720095	3.72239	8.40946e-07
1450136_at	Cd38	CD38 antigen	-0.02634	0.895308	-0.0186767	0.979501	3.72177	1.56013e-07
1450826_a_at	Saa3	serum amyloid A 3	0.17912	0.565472	-0.502507	0.692416	3.69253	6.9552e-08
1417244_a_at	Irf7	interferon regulatory factor 7	3.24637	8.43794e-07	1.4647	0.448068	3.69232	9.83188e-08
1429175_at	Tmem178	transmembrane protein 178 [Source:MGI Symbol;Acc:MGI:1915277]	-0.443113	0.0475624	-0.446203	0.546401	3.67704	8.9684e-08
1419427_at	Csf3	colony stimulating factor 3 (granulocyte)	0.171243	0.627289	-0.0284067	0.979942	3.64683	4.62905e-06
1417851_at	Cxcl13	chemokine (C-X-C motif) ligand 13	-0.11427	0.732658	-0.207777	0.771228	3.64649	4.36267e-07
1423883_at	Acsl1	acyl-CoA synthetase long-chain family member 1	0.128907	0.363826	-0.10834	0.729158	3.645	2.21537e-08
1443698_at	Xaf1	XIAP associated factor 1 [Source:MGI Symbol;Acc:MGI:3772572]	3.2483	8.51974e-07	1.82039	0.210676	3.60845	8.77012e-08
1422041_at	Pilrb1	paired immunoglobin-like type 2 receptor beta 1	0.94168	0.000305254	0.48622	0.22605	3.60267	3.25567e-08
1419604_at	Zbp1	Z-DNA binding protein 1	2.68918	6.99604e-06	1.08289	0.555346	3.59571	3.40473e-07
1424518_at	Apol9a /// Apol9b	apolipoprotein L 9a	3.08206	5.08431e-06	1.59346	0.320139	3.57457	5.98069e-07
1417193_at	Sod2	superoxide dismutase 2, mitochondrial	1.04039	0.000122809	-0.0118	0.981866	3.53096	2.95208e-08
1441855_x_at	Cxcl1	chemokine (C-X-C motif) ligand 1	0.791847	0.00614984	0.308167	0.296136	3.51656	2.00712e-07
1417300_at	Smpdl3b	sphingomyelin phosphodiesterase, acid-like 3B	0.910897	0.00132347	0.189613	0.684955	3.51557	5.57965e-08
1451905_a_at	Mx1	myxovirus (influenza virus) resistance 1	3.7598	1.15986e-06	1.93616	0.399556	3.48711	5.67762e-07
1453196_a_at	Oasl2	2'-5' oligoadenylate synthetase-like 2	3.22125	2.45269e-06	2.0586	0.262442	3.48397	4.77955e-07
1421009_at	Rsad2	radical S-adenosyl methionine domain containing 2	3.7792	3.2018e-07	2.1253	0.230782	3.46253	6.988e-08
1419721_at	Gpr109a	niacin receptor 1	1.00504	0.000340496	0.46225	0.291389	3.44657	1.90702e-07
1418612_at	Slfn1	schlafen 1	3.41824	2.34597e-06	1.68661	0.446665	3.43101	8.29488e-07
1427327_at	Pilra	paired immunoglobin-like type 2 receptor alpha	0.893403	0.00145184	0.329087	0.427918	3.41853	8.11384e-08
1439141_at	Gpr18	G protein-coupled receptor 18 [Source:MGI Symbol;Acc:MGI:107859]	-0.128193	0.523337	0.0131433	0.984635	3.40048	2.3167e-07
1460283_at	Mefv	Mediterranean fever	1.01624	0.000147813	0.284927	0.556712	3.38752	4.04315e-08
1453939_x_at	677168	predicted gene 9706	2.65424	0.000586268	1.1199	0.501303	3.35022	1.94626e-05
1419202_at	Cst7	cystatin F (leukocystatin)	0.143953	0.479073	-0.09225	0.867483	3.32083	7.91083e-07
1439747_at	Ptges	prostaglandin E synthase [Source:MGI Symbol;Acc:MGI:1927593]	0.137207	0.493751	0.05739	0.910027	3.29863	8.77012e-08
1426511_at	Susd2	sushi domain containing 2	-0.05915	0.713368	-0.0234067	0.973265	3.27858	2.45249e-05
1434380_at	Gbp6	guanylate binding protein 7	2.05161	4.95231e-06	0.83123	0.466612	3.27337	4.01869e-07
1436058_at	Rsad2	radical S-adenosyl methionine domain containing 2	3.57178	1.05056e-06	2.07544	0.240896	3.25634	1.06572e-07
1449009_at	OTTMUSG00000005523 /// Tgtp	T cell specific GTPase 2	3.28909	5.02489e-07	1.59374	0.285158	3.24486	1.67768e-07
1460667_at	U90926	cDNA sequence U90926	0.934687	0.0100365	0.427527	0.486993	3.22701	5.74812e-06
1421596_s_at	H28	histocompatibility 28	3.86136	1.76138e-07	2.32343	0.236467	3.20645	6.9552e-08
1419132_at	Tlr2	toll-like receptor 2	1.68855	1.99107e-05	0.366363	0.658911	3.19001	6.9552e-08
1435665_at	AI451617	tripartite motif-containing 30D [Source:MGI Symbol;Acc:MGI:3035181]	2.86344	5.28193e-07	1.43358	0.431882	3.16571	7.66923e-08
1450484_a_at	Cmpk2	thymidylate kinase family LPS-inducible member	3.36828	6.30295e-06	1.82915	0.312497	3.16554	2.82164e-06
1424339_at	Oasl1	2'-5' oligoadenylate synthetase-like 1	2.45356	7.90379e-07	1.43238	0.299773	3.14147	4.26209e-08
1418992_at	F10	coagulation factor X	0.292193	0.175475	0.0179767	0.988489	3.13898	2.87251e-07
1454656_at	Spata13	spermatogenesis associated 13	0.523237	0.0183471	-0.0117433	0.987067	3.12874	2.03836e-07
1425156_at	Gbp6	guanylate binding protein 7	2.0352	1.56176e-06	0.90853	0.408223	3.10509	8.77012e-08
1430704_at	Irak3	interleukin-1 receptor-associated kinase 3 [Source:MGI Symbol;Acc:MGI:1921164]	0.47755	0.130831	0.15889	0.845119	3.10337	3.30141e-06
1435040_at	Irak3	interleukin-1 receptor-associated kinase 3 [Source:MGI Symbol;Acc:MGI:1921164]	0.33498	0.0678465	0.121407	0.77595	3.09628	5.27428e-08
1423289_a_at	1810029B16Rik	RIKEN cDNA 1810029B16 gene	0.4265	0.0394429	0.112567	0.789557	3.09106	3.94602e-07
1449317_at	Cflar /// LOC100040853	CASP8 and FADD-like apoptosis regulator	0.31215	0.145133	0.133437	0.808164	3.06827	3.47109e-07
1420413_at	Slc7a11	solute carrier family 7 (cationic amino acid transporter, y+ system), member 11	0.31421	0.142895	-0.22154	0.662354	3.05206	2.42037e-07
1449130_at	Cd1d1	CD1d1 antigen	0.281163	0.0861005	0.00439	0.99402	3.04579	6.94802e-08
1448610_a_at	Sod2	superoxide dismutase 2, mitochondrial	0.939957	0.000119821	0.0329333	0.937495	3.04513	4.03955e-08
1449134_s_at	Spic	Spi-C transcription factor (Spi-1/PU.1 related)	0.354037	0.325442	-0.224683	0.757766	3.03556	0.000148009
1420659_at	Slamf6	SLAM family member 6	0.0914467	0.573263	0.0537233	0.887328	3.02818	9.36323e-08
1460316_at	Acsl1	acyl-CoA synthetase long-chain family member 1	0.349133	0.0927451	0.23542	0.565721	3.01384	4.18225e-06
1449131_s_at	Cd1d1	CD1d1 antigen	0.153903	0.366598	-0.02018	0.970971	3.00375	8.77012e-08
1444531_at		superoxide dismutase 2, mitochondrial [Source:MGI Symbol;Acc:MGI:98352]	0.444797	0.0379837	-0.0448	0.94498	2.98793	5.19157e-07
1426008_a_at	Slc7a2	solute carrier family 7 (cationic amino acid transporter, y+ system), member 2	0.0693433	0.821754	-0.173023	0.809668	2.98402	9.22749e-07
1418536_at	H2-Q7	histocompatibility 2, Q region locus 9	0.652823	0.0145123	0.1691	0.684379	2.98356	1.91413e-07
1425917_at	H28	histocompatibility 28	3.57395	7.90379e-07	2.07645	0.309801	2.9824	2.51104e-07
1453943_a_at	Acpp	acid phosphatase, prostate	0.209103	0.431996	0.0176067	0.986402	2.97476	1.55661e-06
1451941_a_at	Fcgr2b	Fc receptor, IgG, low affinity IIb	0.60168	0.0350342	0.274233	0.608831	2.96048	2.2124e-07
1416023_at	Fabp3	fatty acid binding protein 3, muscle and heart	0.247483	0.24404	-0.187327	0.74582	2.9511	9.50599e-08
1422648_at	Slc7a2	solute carrier family 7 (cationic amino acid transporter, y+ system), member 2	0.0411733	0.789206	-0.110317	0.720553	2.94841	1.06572e-07
1443536_at	Slc7a11	solute carrier family 7 (cationic amino acid transporter, y+ system), member 11 [Source:MGI Symbol;Acc:MGI:1347355]	0.346543	0.121261	-0.19044	0.669862	2.94006	5.77179e-06
1455161_at	AI504432	expressed sequence AI504432 [Source:MGI Symbol;Acc:MGI:2139742]	0.325487	0.0607897	0.36894	0.401388	2.93261	9.43916e-08
1449382_at	Slc6a12	solute carrier family 6 (neurotransmitter transporter, betaine/GABA), member 12	0.32808	0.0527511	-0.0699433	0.932835	2.93155	8.9684e-08
1456064_at	AI504432	expressed sequence AI504432	0.348873	0.0712783	0.276433	0.642203	2.89559	3.91008e-07
1422053_at	Inhba	inhibin beta-A	0.502437	0.0173502	0.0295767	0.95987	2.89324	7.21311e-07
1431785_at	Rnaset2a	ribonuclease T2A	0.19653	0.456099	0.00451667	0.994968	2.89287	7.78274e-07
1443930_at	Zfp811	zinc finger protein 811 [Source:MGI Symbol;Acc:MGI:2682944]	-0.2604	0.222047	-0.107763	0.879071	2.88784	7.36235e-07
1415922_s_at	Marcksl1	MARCKS-like 1	0.89216	0.00019481	0.199753	0.560343	2.87436	6.96132e-08
1450033_a_at	Stat1	signal transducer and activator of transcription 1	2.50745	5.93392e-07	1.13773	0.40584	2.86763	2.46974e-07
1442700_at	Pde4b	phosphodiesterase 4B, cAMP specific	1.06787	0.00481541	0.49182	0.320139	2.86141	3.94054e-07
1443414_at	C78513	EST C78513	0.360703	0.136733	-0.137503	0.766089	2.86035	5.8564e-07
1437111_at	Zc3h12c	zinc finger CCCH type containing 12C	0.325377	0.0624368	0.00494333	0.993069	2.85975	1.21877e-07
1437232_at	Bpil2	BPI fold containing family C [Source:MGI Symbol;Acc:MGI:3026884]	0.0271767	0.939931	0.144623	0.812846	2.85667	3.10433e-06
1424393_s_at	Adhfe1	alcohol dehydrogenase, iron containing, 1	0.57246	0.00647722	0.0478333	0.898523	2.84266	2.07808e-07
1417292_at	Ifi47	interferon gamma inducible protein 47	2.51102	5.86594e-07	1.15667	0.399947	2.838	8.77012e-08
1449450_at	Ptges	prostaglandin E synthase	0.368033	0.0459749	0.1533	0.703714	2.82322	8.96075e-08
1418293_at	Ifit2	interferon-induced protein with tetratricopeptide repeats 2	3.73887	1.76138e-07	1.69006	0.431882	2.82127	6.96132e-08
1448251_at	9030425E11Rik	RIKEN cDNA 9030425E11 gene	0.135493	0.449294	0.0988167	0.836106	2.81888	2.1671e-07
1435415_x_at	Marcksl1	MARCKS-like 1	0.71454	0.00796306	0.0901033	0.878721	2.80575	6.4635e-07
1440684_at	Lpcat2	lysophosphatidylcholine acyltransferase 2 [Source:MGI Symbol;Acc:MGI:3606214]	0.736097	0.0106565	0.299347	0.494478	2.79986	8.9684e-08
1449498_at	Marco	macrophage receptor with collagenous structure	0.0121267	0.961118	-0.06205	0.921781	2.795	6.12841e-07
1424067_at	Icam1	intercellular adhesion molecule	0.734797	0.00143721	-0.05682	0.910784	2.78557	7.22234e-08
1449454_at	Bst1	bone marrow stromal cell antigen 1	0.700087	0.00435312	0.195017	0.659089	2.78078	1.25193e-07
1438037_at	Herc5	hect domain and RLD 6 [Source:MGI Symbol;Acc:MGI:1914388]	2.01905	1.99396e-06	0.693053	0.602646	2.77969	9.83188e-08
1448949_at	Car4	carbonic anhydrase 4	-0.0739567	0.639278	0.00389333	0.994517	2.77581	0.000583513
1427736_a_at	Ccrl2	chemokine (C-C motif) receptor-like 2	0.410153	0.0459753	-0.169693	0.805715	2.77416	5.23001e-07
1419042_at	Iigp1	interferon inducible GTPase 1	2.89222	7.90379e-07	1.33559	0.330128	2.77415	2.03836e-07
1445452_at	Traf1	TNF receptor-associated factor 1 [Source:MGI Symbol;Acc:MGI:101836]	0.300523	0.0568293	0.0214767	0.980167	2.76917	2.27261e-07
1428484_at	Osbpl3	oxysterol binding protein-like 3 [Source:MGI Symbol;Acc:MGI:1918970]	-0.221403	0.125248	-0.1506	0.740485	2.76376	1.19888e-07
1434430_s_at	Adora2b /// LOC100045233	adenosine A2b receptor [Source:MGI Symbol;Acc:MGI:99403]	0.87418	0.00781382	0.40317	0.452597	2.75794	2.89816e-06
1434015_at	Slc2a6	solute carrier family 2 (facilitated glucose transporter), member 6 [Source:MGI Symbol;Acc:MGI:2443286]	0.38223	0.0775883	-0.09799	0.876635	2.75558	3.65669e-07
1460014_at	Treml4	triggering receptor expressed on myeloid cells-like 4 [Source:MGI Symbol;Acc:MGI:1923239]	0.50587	0.17609	0.03679	0.969981	2.7417	6.85311e-06
1449449_at	Ptges	prostaglandin E synthase	0.238733	0.207939	0.11171	0.778321	2.7374	6.83387e-07
1422474_at	Pde4b	phosphodiesterase 4B, cAMP specific	0.81487	0.00147658	0.31274	0.496773	2.72002	2.1671e-07
1418993_s_at	F10	coagulation factor X	0.210963	0.325002	0.0366733	0.946097	2.71598	3.16621e-07
1439757_s_at	Epha4	Eph receptor A4 [Source:MGI Symbol;Acc:MGI:98277]	-0.0109733	0.97468	-0.0351667	0.974973	2.70467	5.22893e-06
1425890_at	Ly6i	lymphocyte antigen 6 complex, locus I	0.760793	0.00731163	-0.0810367	0.864323	2.70459	1.37889e-06
1438716_at	AI451617	tripartite motif-containing 30D	2.3187	3.15525e-05	0.877107	0.616791	2.70403	1.84258e-06
1448250_at	9030425E11Rik	RIKEN cDNA 9030425E11 gene	0.245543	0.126941	0.06553	0.854469	2.69805	1.91413e-07
1419043_a_at	Iigp1	interferon inducible GTPase 1	2.93198	2.34597e-06	1.29146	0.339583	2.6949	1.21853e-06
1438724_at	Osbpl3	oxysterol binding protein-like 3 [Source:MGI Symbol;Acc:MGI:1918970]	0.0773167	0.585899	0.227507	0.483815	2.69172	1.04341e-07
1455332_x_at	Fcgr2b	Fc receptor, IgG, low affinity IIb	0.407567	0.0745788	0.126097	0.739165	2.689	9.83188e-08
1418094_s_at	Car4	carbonic anhydrase 4	-0.09883	0.650392	-0.0908133	0.849224	2.68096	5.73306e-07
1437226_x_at	Marcksl1	MARCKS-like 1	0.815	0.000434028	0.221467	0.636276	2.68066	9.83188e-08
1421578_at	Ccl4	chemokine (C-C motif) ligand 4	0.157287	0.47675	0.14321	0.686931	2.67476	3.15377e-06
1435477_s_at	Fcgr2b	Fc receptor, IgG, low affinity IIb	0.262737	0.197752	0.1167	0.804295	2.66014	8.77012e-08
1438868_at	D14Ertd668e	PHD finger protein 11A [Source:MGI Symbol;Acc:MGI:1918441]	2.2734	1.03931e-06	1.05999	0.361536	2.65813	9.83188e-08
1451777_at	Ddx60	DEAD (Asp-Glu-Ala-Asp) box polypeptide 60	2.46377	3.01927e-05	0.964147	0.529377	2.65229	3.25328e-06
1417263_at	Ptgs2	Prostaglandin-endoperoxide synthase 2	0.58806	0.00989633	0.273473	0.620581	2.62742	1.35186e-05
1429021_at	Epha4	Eph receptor A4 [Source:MGI Symbol;Acc:MGI:98277]	-0.541893	0.0468595	-0.918553	0.0949369	2.62667	2.19424e-06
1423954_at	C3	complement C3-like	0.74037	0.000795246	-0.196557	0.538853	2.62493	9.04928e-08
1422473_at	Pde4b	phosphodiesterase 4B, cAMP specific	0.67037	0.00146694	0.338003	0.36059	2.62015	1.22021e-07
1451426_at	Dhx58	DEXH (Asp-Glu-X-His) box polypeptide 58	2.45803	8.43794e-07	1.33211	0.345813	2.61768	2.51104e-07
1422160_at	H2-T24	histocompatibility 2, T region locus 24	2.74574	1.24441e-06	1.17285	0.576887	2.59833	6.258e-07
1434945_at	Lpcat2	lysophosphatidylcholine acyltransferase 2 [Source:MGI Symbol;Acc:MGI:3606214]	1.03386	0.00019481	0.342943	0.499464	2.59761	1.91413e-07
1448898_at	Ccl9	chemokine (C-C motif) ligand 9	0.919823	0.000519372	0.404437	0.303739	2.59681	1.04341e-07
1439831_at		predicted gene 4951 [Source:MGI Symbol;Acc:MGI:3644953]	3.03499	1.78445e-06	1.42597	0.364175	2.59546	8.79316e-07
1449305_at	F10	coagulation factor X	0.20509	0.216641	-0.146537	0.772944	2.59449	2.03836e-07
1425412_at	Nlrp3	NLR family, pyrin domain containing 3	0.58714	0.00952937	0.173153	0.724421	2.58678	3.91008e-07
1432026_a_at	Herc5	hect domain and RLD 6 [Source:MGI Symbol;Acc:MGI:1914388]	1.78314	4.81716e-05	0.683897	0.633276	2.58242	8.5507e-07
1425086_a_at	Slamf6	SLAM family member 6	0.29164	0.306941	0.0442667	0.967696	2.56145	9.83085e-06
1425374_at	Oas3	2'-5' oligoadenylate synthetase 3	2.55406	7.35722e-06	1.27802	0.486993	2.50024	1.38416e-06
1424921_at	Brd4 /// Bst2	bone marrow stromal cell antigen 2	2.08049	1.03931e-06	0.676137	0.536685	2.49839	3.20331e-07
1419530_at	Il12b	interleukin 12b	0.22086	0.290814	0.164153	0.771132	2.49085	1.98797e-05
1449497_at	Il12b	interleukin 12b	0.0574067	0.852427	0.01867	0.981248	2.48623	1.62405e-05
1435627_x_at	668321 /// Marcksl1	MARCKS-like 1	0.674813	0.0334137	0.181483	0.764914	2.48602	5.98671e-06
1450703_at	Slc7a2	solute carrier family 7 (cationic amino acid transporter, y+ system), member 2	0.0889733	0.63569	-0.0884867	0.799007	2.4814	1.4255e-07
1435792_at	EG665317	component of Sp100-rs [Source:MGI Symbol;Acc:MGI:1891441]	1.971	4.51454e-06	1.12301	0.446665	2.46618	3.43836e-07
1458299_s_at	Nfkbie	nuclear factor of kappa light polypeptide gene enhancer in B cells inhibitor, epsilon [Source:MGI Symbol;Acc:MGI:1194908]	1.08602	0.000109038	0.02833	0.970958	2.46063	4.16801e-07
1436223_at		integrin beta 8 [Source:MGI Symbol;Acc:MGI:1338035]	-0.16134	0.502653	-0.42785	0.50912	2.46046	2.31175e-07
1444402_at	Zc3h12c	zinc finger CCCH type containing 12C [Source:MGI Symbol;Acc:MGI:3026959]	0.14851	0.389384	-0.161123	0.803536	2.4566	7.58122e-07
1421008_at	Rsad2	radical S-adenosyl methionine domain containing 2	2.9074	1.50926e-06	1.2557	0.369566	2.45454	4.87751e-07
1419728_at	Cxcl5	chemokine (C-X-C motif) ligand 5	0.854123	0.00768689	-0.0293767	0.980112	2.42394	3.31606e-06
1417141_at	Igtp	interferon gamma induced GTPase	2.17032	1.0387e-06	1.06392	0.356082	2.41319	1.22021e-07
1435331_at	LOC100048304 /// Pyhin1	Expressed sequence AI447904	2.19497	2.295e-06	0.919543	0.506955	2.40849	2.52379e-07
1435476_a_at	Fcgr2b	Fc receptor, IgG, low affinity IIb	0.24534	0.13105	0.05448	0.903521	2.40673	1.90702e-07
1451564_at	Parp14	poly (ADP-ribose) polymerase family, member 14	1.66604	3.93843e-06	1.00313	0.335228	2.403	1.21877e-07
1419394_s_at	S100a8	S100 calcium binding protein A8 (calgranulin A)	0.504827	0.0120645	0.1074	0.85343	2.39965	3.0229e-07
1421457_a_at	Samsn1	SAM domain, SH3 domain and nuclear localization signals, 1	0.482723	0.0401363	0.227533	0.615154	2.39955	9.382e-07
1439940_at	2900019G14Rik	solute carrier family 1 (glial high affinity glutamate transporter), member 2 [Source:MGI Symbol;Acc:MGI:101931]	0.20974	0.293335	0.0345867	0.946583	2.39701	2.18983e-06
1420981_a_at	Lmo4	LIM domain only 4	0.399947	0.0231002	0.116487	0.684379	2.39521	1.22092e-07
1448175_at	Ehd1	EH-domain containing 1	0.675763	0.00364496	0.22042	0.562282	2.39517	3.19218e-07
1441787_at		zinc finger CCCH type containing 12C [Source:MGI Symbol;Acc:MGI:3026959]	0.570173	0.0263649	0.325023	0.586549	2.3883	2.44089e-06
1417793_at	Iigp2	immunity-related GTPase family M member 2	2.51152	1.10817e-06	1.31673	0.339255	2.38681	3.47109e-07
1442118_at			0.1353	0.411628	0.12415	0.813959	2.38419	1.93452e-07
1450672_a_at	Trex1	three prime repair exonuclease 1	1.94195	2.79434e-06	1.14467	0.344049	2.36908	4.51942e-07
1449453_at	Bst1	bone marrow stromal cell antigen 1	0.567213	0.0116492	0.0785133	0.882014	2.36604	3.19218e-07
1438841_s_at	Arg2	arginase type II	1.11721	0.000408316	0.285797	0.634922	2.36234	1.91824e-06
1421929_at	Epha4	Eph receptor A4	0.0396867	0.802839	-0.04413	0.922501	2.35588	1.9811e-06
1419603_at	Ifi204	interferon activated gene 204	2.21343	8.20258e-05	1.06307	0.365869	2.34842	1.00888e-05
1417172_at	Ube2l6	ubiquitin-conjugating enzyme E2L 6	1.72709	6.4075e-05	0.681033	0.665038	2.34041	1.88664e-06
1435454_a_at	BC006779	cDNA sequence BC006779	1.95899	6.30295e-06	1.03419	0.399947	2.33757	2.42188e-07
1456890_at	Ddx58	DEAD (Asp-Glu-Ala-Asp) box polypeptide 58 [Source:MGI Symbol;Acc:MGI:2442858]	2.46485	3.52971e-06	1.12741	0.422771	2.33711	1.47233e-06
1449227_at	Ch25h	cholesterol 25-hydroxylase	0.66333	0.0100178	0.233177	0.496773	2.32892	4.57883e-07
1418847_at	Arg2	arginase type II	1.22017	0.000299576	0.404327	0.535611	2.3224	1.21853e-06
1426276_at	Ifih1	interferon induced with helicase C domain 1	2.0191	1.49656e-06	0.88884	0.42419	2.2975	1.22021e-07
1450446_a_at	Socs1	suppressor of cytokine signaling 1	0.439663	0.032344	0.189557	0.590651	2.29602	2.8451e-07
1439114_at	Ddx60	DEAD (Asp-Glu-Ala-Asp) box polypeptide 60 [Source:MGI Symbol;Acc:MGI:2384570]	2.32921	2.03672e-05	0.892827	0.453377	2.28042	1.57399e-06
1438027_at			2.1704	1.87707e-05	1.18545	0.478758	2.26989	1.12374e-06
1420723_at	Vnn3	vanin 3	-0.0776567	0.750785	-0.0244	0.95987	2.26972	2.21256e-05
1436172_at	9530028C05	predicted gene, 20559	1.42131	4.1629e-05	0.577713	0.538853	2.26145	3.91008e-07
1434431_x_at	Adora2b /// LOC100045233	adenosine A2b receptor [Source:MGI Symbol;Acc:MGI:99403]	0.620287	0.0465242	0.21505	0.635624	2.24895	1.05854e-06
1453721_a_at	Slc31a2	solute carrier family 31, member 2	0.737713	0.00133026	0.160153	0.719488	2.24406	2.1671e-07
1431843_a_at	Nfkbie	nuclear factor of kappa light polypeptide gene enhancer in B cells inhibitor, epsilon	0.984793	0.000434028	-0.112837	0.827606	2.22446	1.38416e-06
1418480_at	Ppbp	pro-platelet basic protein	0.44245	0.187184	0.741593	0.572361	2.22321	2.50824e-05
1439651_at			0.24164	0.200901	0.0735733	0.87233	2.22265	7.047e-07
1419691_at	Camp	cathelicidin antimicrobial peptide	0.426037	0.156287	0.291967	0.529377	2.2216	1.15514e-06
1417789_at	Ccl11	small chemokine (C-C motif) ligand 11	1.14636	0.0565165	0.0308233	0.986873	2.21304	0.000936431
1453757_at	Herc5	hect domain and RLD 6 [Source:MGI Symbol;Acc:MGI:1914388]	1.43289	0.00204987	0.654423	0.566124	2.20411	3.20022e-05
1436562_at	Ddx58	DEAD (Asp-Glu-Ala-Asp) box polypeptide 58 [Source:MGI Symbol;Acc:MGI:2442858]	1.89703	5.75845e-06	0.929643	0.342003	2.19341	1.3294e-06
1448306_at	Nfkbia	Nuclear factor of kappa light chain gene enhancer in B-cells inhibitor, alpha	0.972703	8.41491e-05	0.188247	0.733451	2.18765	1.57556e-07
1424896_at	Gpr85	G protein-coupled receptor 85	0.01531	0.95449	0.33989	0.36059	2.18228	2.30507e-05
1416239_at	Ass1	argininosuccinate synthetase 1	0.969803	0.000795246	0.0757967	0.87751	2.17318	3.15947e-06
1421106_at	Jag1	jagged 1	0.0775367	0.716994	0.14402	0.679961	2.17305	1.38416e-06
1419534_at	Olr1	oxidized low density lipoprotein (lectin-like) receptor 1	0.3362	0.029026	0.05037	0.937644	2.16991	7.11848e-07
1436555_at	Slc7a2	solute carrier family 7 (cationic amino acid transporter, y+ system), member 2 [Source:MGI Symbol;Acc:MGI:99828]	-0.0150867	0.934673	0.0844933	0.811405	2.16933	1.91413e-07
1416011_x_at	Ehd1	EH-domain containing 1	0.502177	0.00668425	0.20607	0.48782	2.14665	3.66695e-07
1450034_at	Stat1	signal transducer and activator of transcription 1	1.88379	1.56176e-06	0.772723	0.453377	2.14488	4.59898e-07
1430802_at	H2-Q8	histocompatibility 2, Q region locus 5 [Source:MGI Symbol;Acc:MGI:95934]	0.523793	0.015636	0.0886467	0.857314	2.14334	2.46615e-06
1434070_at	Jag1	jagged 1 [Source:MGI Symbol;Acc:MGI:1095416]	0.07233	0.633903	0.114343	0.738273	2.14308	2.2124e-07
1449824_at	Prg4	proteoglycan 4 (megakaryocyte stimulating factor, articular superficial zone protein)	-0.145397	0.496044	0.14235	0.713923	2.14226	9.66873e-06
1450322_s_at	Slfn3 /// Slfn4	schlafen 3	1.7714	5.63671e-05	0.85826	0.411143	2.136	3.29699e-06
1417262_at	Ptgs2	Prostaglandin-endoperoxide synthase 2	0.446453	0.0630531	0.131067	0.776829	2.13494	2.36514e-05
1424775_at	Oas1a	2'-5' oligoadenylate synthetase 1A	2.04782	1.49656e-06	1.20402	0.324809	2.13291	2.2124e-07
1451655_at	Slfn8	schlafen 8	2.07609	1.2023e-06	1.20894	0.339694	2.1272	2.104e-07
1437618_x_at	Gpr85	G protein-coupled receptor 85	-0.227407	0.166994	0.223123	0.489904	2.12495	4.39228e-06
1440481_at	Stat1	signal transducer and activator of transcription 1	1.88568	6.88101e-05	0.894917	0.448068	2.12399	3.16621e-07
1416593_at	Glrx	glutaredoxin	0.5694	0.00968403	0.239093	0.491579	2.12328	4.38286e-07
1434447_at	Met	met proto-oncogene [Source:MGI Symbol;Acc:MGI:96969]	-0.00238667	0.992676	-0.229087	0.517537	2.119	7.80022e-07
1416654_at	Slc31a2	solute carrier family 31, member 2	0.680983	0.0025618	0.128797	0.759103	2.11826	2.42037e-07
1421410_a_at	Pstpip2	proline-serine-threonine phosphatase-interacting protein 2	0.37039	0.0613881	0.0104533	0.991475	2.11644	4.62859e-07
1456494_a_at	AI451617 /// Trim30	tripartite motif protein 30	1.87693	2.79434e-06	0.819353	0.478641	2.10849	2.53381e-07
1440920_at	Mmp14	Matrix metallopeptidase 14 (membrane-inserted) (Mmp14), mRNA	0.528007	0.00623897	-0.03269	0.939034	2.09777	2.00712e-07
1434955_at	2017-03-01	membrane-associated ring finger (C3HC4) 1 [Source:MGI Symbol;Acc:MGI:1920175]	0.323757	0.14343	0.117637	0.746152	2.0959	4.04636e-07
1420499_at	Gch1	GTP cyclohydrolase 1	1.03682	0.000141969	0.260797	0.633948	2.08665	2.104e-07
1426063_a_at	Gem	GTP binding protein (gene overexpressed in skeletal muscle)	0.614023	0.0455524	-0.164937	0.750641	2.08417	7.97089e-06
1431609_a_at	Acp5	acid phosphatase 5, tartrate resistant	0.25269	0.14167	0.09576	0.837651	2.07482	2.51104e-07
1457270_at	Gas7	growth arrest specific 7 [Source:MGI Symbol;Acc:MGI:1202388]	-0.0878667	0.507266	-0.170953	0.672579	2.07052	1.93452e-07
1418825_at	Irgm1	immunity-related GTPase family, M	2.0717	7.39959e-06	0.960987	0.409754	2.07035	8.5507e-07
1419297_at	H2-Oa	histocompatibility 2, O region alpha locus	0.150037	0.374615	0.07075	0.846581	2.06975	1.03696e-06
1417495_x_at	Cp	ceruloplasmin	0.268993	0.418802	-0.179677	0.813601	2.06789	1.04752e-05
1422978_at	Cybb	cytochrome b-245, beta polypeptide	0.550903	0.0137722	-0.26327	0.494176	2.06789	5.25719e-07
1430612_at	1810033B17Rik	RIKEN cDNA 1810033B17 gene [Source:MGI Symbol;Acc:MGI:1916439]	0.50294	0.00787061	0.410903	0.200026	2.06787	3.39703e-07
1416010_a_at	Ehd1	EH-domain containing 1	0.503553	0.0148538	0.179383	0.630227	2.06765	8.40946e-07
1416268_at	Ets2	E26 avian leukemia oncogene 2, 3' domain	0.533717	0.0263649	0.41697	0.266109	2.06591	7.64566e-07
1433699_at	Tnfaip3	tumor necrosis factor, alpha-induced protein 3 [Source:MGI Symbol;Acc:MGI:1196377]	0.3354	0.0313278	0.0525133	0.909656	2.06547	7.91083e-07
1428750_at	Cdc42ep2	CDC42 effector protein (Rho GTPase binding) 2 [Source:MGI Symbol;Acc:MGI:1929744]	0.479367	0.0132262	0.202953	0.633948	2.06289	5.19157e-07
1450214_at	Adora2b /// LOC100045233	adenosine A2b receptor	0.78041	0.000467336	0.31851	0.278653	2.05915	3.66695e-07
1425065_at	Oas2	2'-5' oligoadenylate synthetase 2	1.95123	7.11227e-05	1.39731	0.254464	2.05837	7.14299e-06
1415871_at	Tgfbi	transforming growth factor, beta induced	0.201193	0.253085	0.399917	0.260305	2.05825	2.42018e-06
1445068_at	Malt1	mucosa associated lymphoid tissue lymphoma translocation gene 1	-0.38623	0.131043	-0.43217	0.452597	2.0573	4.05249e-05
1452734_at	Gm1604A /// Gm1604b /// Rnaset2a /// Rnaset2b	ribonuclease T2A	0.328313	0.0440662	0.15622	0.622555	2.05299	3.91008e-07
1456126_at	Malt1	mucosa associated lymphoid tissue lymphoma translocation gene 1 [Source:MGI Symbol;Acc:MGI:2445027]	-0.38324	0.030751	-0.26491	0.533105	2.0424	1.18943e-06
1459151_x_at	Ifi35	interferon-induced protein 35 [Source:MGI Symbol;Acc:MGI:1917360]	1.71717	2.34597e-06	0.970277	0.318165	2.0281	3.66695e-07
1418945_at	Mmp3	matrix metallopeptidase 3	0.619723	0.0582966	0.03811	0.972582	2.01929	8.26171e-07
1448734_at	Cp	ceruloplasmin	0.312293	0.23739	-0.28713	0.704112	2.01621	1.77151e-05
1456429_at	Malt1	mucosa associated lymphoid tissue lymphoma translocation gene 1	-0.234053	0.190638	-0.272327	0.538853	2.01468	4.26501e-06
1448123_s_at	Tgfbi	transforming growth factor, beta induced	0.25456	0.0963227	0.39389	0.353016	2.0142	1.9811e-06
1421065_at	Jak2	Janus kinase 2	0.0945267	0.60584	0.0855767	0.765132	2.01343	8.5507e-07
1421408_at	Igsf6	immunoglobulin superfamily, member 6	0.240433	0.128484	-0.147677	0.695477	2.00999	2.90853e-07
1455405_at	Pstpip2	proline-serine-threonine phosphatase-interacting protein 2	0.397583	0.0732629	0.09194	0.882926	2.0098	3.37376e-06
1416592_at	Glrx	glutaredoxin	0.422627	0.0245817	0.28681	0.370581	2.00102	7.12399e-07
1434762_at	Orai2	ORAI calcium release-activated calcium modulator 2 [Source:MGI Symbol;Acc:MGI:2443195]	0.33129	0.109441	0.10224	0.813251	1.99563	6.68731e-06
1416298_at	Mmp9	matrix metallopeptidase 9	0.64022	0.013288	-0.0317233	0.978355	1.99465	7.11378e-06
1455500_at	Rnf213	ring finger protein 213 [Source:MGI Symbol;Acc:MGI:1289196]	1.86483	1.89394e-06	0.907647	0.417454	1.98836	4.62859e-07
1429310_at	Flrt3	fibronectin leucine rich transmembrane protein 3 [Source:MGI Symbol;Acc:MGI:1918686]	0.586917	0.00670956	0.01596	0.986873	1.98774	9.382e-07
1417189_at	Psme2	proteasome (prosome, macropain) 28 subunit, beta	1.04793	9.43778e-05	0.315943	0.532761	1.9796	3.18071e-07
1427429_at	Csf2	colony stimulating factor 2 (granulocyte-macrophage)	0.242743	0.257551	0.22541	0.670036	1.97028	0.000108626
1456250_x_at	Tgfbi	transforming growth factor, beta induced	0.2394	0.142192	0.39375	0.237426	1.96882	1.64886e-06
1427038_at	Penk1	preproenkephalin 1	0.588457	0.0310752	0.262733	0.536123	1.95844	3.02008e-06
1448383_at	Mmp14	matrix metallopeptidase 14 (membrane-inserted)	0.651773	0.0010739	-0.06188	0.865972	1.95768	2.51104e-07
1448859_at	Cxcl13	chemokine (C-X-C motif) ligand 13	-0.108627	0.6959	-0.281573	0.67192	1.95764	5.194e-06
1430878_at	2210406H18Rik	immunoglobulin superfamily, member 6 [Source:MGI Symbol;Acc:MGI:1891393]	0.107597	0.600487	-0.0910267	0.887173	1.94722	2.65029e-06
1433453_a_at	Abtb2	ankyrin repeat and BTB (POZ) domain containing 2 [Source:MGI Symbol;Acc:MGI:2139365]	0.559417	0.0522401	-0.0356767	0.967963	1.94586	1.18137e-05
1450234_at	Ms4a6c	membrane-spanning 4-domains, subfamily A, member 6C	1.08323	5.7005e-05	0.569283	0.399947	1.9396	9.93854e-07
1422619_at	Ppap2a	phosphatidic acid phosphatase 2a	0.04376	0.854499	-0.315077	0.462036	1.93935	3.40473e-07
1417268_at	Cd14	CD14 antigen	0.428383	0.021434	0.287933	0.427918	1.93922	6.19698e-07
1416381_a_at	Prdx5	peroxiredoxin 5	0.293623	0.0615387	0.07763	0.822147	1.9329	3.43689e-07
1418555_x_at	Spic	Spi-C transcription factor (Spi-1/PU.1 related)	0.148967	0.679905	-0.297923	0.616061	1.92193	2.38923e-05
1449455_at	Hck	hemopoietic cell kinase	0.914887	0.000179246	0.31817	0.565721	1.92145	3.91008e-07
1424617_at	Ifi35	interferon-induced protein 35	1.76989	2.09083e-06	0.802303	0.370581	1.92138	3.16621e-07
1452348_s_at	Mndal	myeloid nuclear differentiation antigen like	2.05813	5.51545e-05	0.93332	0.350089	1.92036	9.63588e-07
1455581_x_at	9530028C05	predicted gene, 20559	1.21055	0.000302202	0.47756	0.56063	1.92012	4.07381e-06
1421392_a_at	Birc3	baculoviral IAP repeat-containing 3	0.51195	0.00451336	-0.02444	0.975324	1.9196	4.59898e-07
1421066_at	Jak2	Janus kinase 2	0.06718	0.629367	0.0837033	0.768131	1.91808	4.3814e-07
1450918_s_at	Src	Rous sarcoma oncogene	0.0176267	0.925919	-0.00841333	0.99083	1.91453	7.58046e-07
1447789_x_at	Ddx6	DEAD (Asp-Glu-Ala-Asp) box polypeptide 6	0.466337	0.0637248	-0.0223633	0.981663	1.91199	5.77179e-06
1417856_at	Relb	avian reticuloendotheliosis viral (v-rel) oncogene related B	1.00765	0.000386927	0.124847	0.803704	1.91156	1.08401e-06
1422620_s_at	Ppap2a	phosphatidic acid phosphatase 2a	0.0535033	0.73697	-0.33095	0.642203	1.90979	3.94602e-07
1416572_at	Mmp14	matrix metallopeptidase 14 (membrane-inserted)	0.545403	0.0145613	0.0648133	0.854671	1.90827	8.08923e-07
1419709_at	Stfa1 /// Stfa3	stefin A3	0.0946133	0.649425	0.185047	0.614642	1.90809	0.0014197
1447685_x_at	Ets2	E26 avian leukemia oncogene 2, 3' domain	0.371483	0.0723302	0.25271	0.502026	1.90574	1.57022e-06
1458458_at	Slfn5	schlafen 5 [Source:MGI Symbol;Acc:MGI:1329004]	2.33487	1.93636e-06	1.21328	0.37656	1.89886	4.06221e-07
1417185_at	Ly6a	lymphocyte antigen 6 complex, locus A	1.93857	0.000817248	0.485717	0.28071	1.89564	1.21942e-06
1447284_at	Trem1	triggering receptor expressed on myeloid cells 1 [Source:MGI Symbol;Acc:MGI:1930005]	0.4045	0.131894	0.55485	0.195329	1.89418	0.000165993
1419647_a_at	Ier3	immediate early response 3	0.58839	0.00459383	0.541477	0.0819076	1.8875	7.21311e-07
1453102_at	Flrt3 /// LOC100048721	fibronectin leucine rich transmembrane protein 3 [Source:MGI Symbol;Acc:MGI:1918686]	0.5013	0.065017	-0.114567	0.880667	1.88628	2.87135e-05
1451860_a_at	Trim30	tripartite motif protein 30	1.72455	3.69533e-06	0.895227	0.42419	1.88371	4.59898e-07
1434457_at	Sp100	nuclear antigen Sp100 [Source:MGI Symbol;Acc:MGI:109561]	1.73854	7.39959e-06	1.00881	0.433914	1.88282	1.38416e-06
1426278_at	Ifi27	interferon, alpha-inducible protein 27	2.24043	1.49656e-06	0.985043	0.488393	1.88224	1.28025e-06
1455393_at	Cp	ceruloplasmin	-0.245267	0.281984	-0.23827	0.673831	1.88182	9.90632e-05
1417194_at	Sod2	superoxide dismutase 2, mitochondrial	0.253037	0.458448	0.28059	0.511018	1.88085	3.37376e-06
1416897_at	Parp9	poly (ADP-ribose) polymerase family, member 9	1.65883	2.79434e-06	0.842777	0.435513	1.87954	4.01869e-07
1417859_at	Gas7	growth arrest specific 7	-0.03023	0.902595	-0.03364	0.948677	1.8771	1.25741e-06
1419549_at	Arg1	arginase 1, liver	0.82148	0.0256737	1.11727	0.218426	1.87668	0.000267809
1416012_at	Ehd1	EH-domain containing 1	0.157813	0.292878	0.14157	0.662717	1.87055	4.11637e-07
1450165_at	Slfn2	schlafen 2	1.17006	6.70445e-05	0.667763	0.410841	1.8696	8.24387e-07
1450143_at	Rasgrp1	RAS guanyl releasing protein 1	0.0374367	0.873132	0.05554	0.930905	1.86622	1.79982e-05
1437865_at	Spata13	spermatogenesis associated 13 [Source:MGI Symbol;Acc:MGI:104838]	0.159003	0.322713	0.01129	0.986784	1.86446	8.63799e-07
1438097_at	Rab20	RAB20, member RAS oncogene family	0.98908	0.00206869	0.462933	0.508314	1.86437	1.16813e-05
1441400_at	1810029B16Rik	translation machinery associated 16 homolog (S. cerevisiae) [Source:MGI Symbol;Acc:MGI:1913532]	0.38946	0.188761	0.00929667	0.988382	1.8642	0.000179404
1421366_at	Clec5a	C-type lectin domain family 5, member a	0.3626	0.0540003	0.0279867	0.968235	1.8606	1.02388e-06
1421647_at	Cd1d2	CD1d1 antigen	0.26757	0.16963	0.0782867	0.901113	1.85338	3.52602e-05
1417801_a_at	Ppfibp2	protein tyrosine phosphatase, receptor-type, F interacting protein, binding protein 2	0.07027	0.654788	9e-05	0.999824	1.84191	8.89709e-07
1438498_at	Zmynd15	zinc finger, MYND-type containing 15 [Source:MGI Symbol;Acc:MGI:3603821]	0.334447	0.0526891	0.08653	0.865395	1.83837	3.37376e-06
1444969_at	5033414K04Rik	phosphotyrosine interaction domain containing 1 [Source:MGI Symbol;Acc:MGI:2138391]	0.34229	0.210626	0.49468	0.411143	1.83757	2.5021e-05
1445897_s_at	Ifi35	interferon-induced protein 35 [Source:MGI Symbol;Acc:MGI:1917360]	1.61314	3.82282e-06	0.83497	0.406728	1.83545	4.62859e-07
1460634_at	Ralgds	ral guanine nucleotide dissociation stimulator	1.01871	0.000675454	0.0997767	0.893733	1.82287	3.15377e-06
1417750_a_at	Slc25a37	solute carrier family 25, member 37	0.487553	0.00768915	0.268387	0.433914	1.8208	5.99826e-07
1425035_s_at	Dnmt3l	DNA (cytosine-5-)-methyltransferase 3-like	0.33172	0.0427595	-0.0701067	0.841591	1.82019	3.58221e-05
1419714_at	Cd274	CD274 antigen	0.431433	0.0230061	-0.0359467	0.963275	1.81908	1.10127e-05
1437463_x_at	Tgfbi	transforming growth factor, beta induced	0.27863	0.117167	0.409277	0.253063	1.81657	7.27513e-06
1421911_at	Stat2	signal transducer and activator of transcription 2	1.92089	2.15553e-05	0.909753	0.486993	1.81511	3.9256e-06
1434763_at	Orai2	ORAI calcium release-activated calcium modulator 2 [Source:MGI Symbol;Acc:MGI:2443195]	-0.111517	0.559761	-0.10917	0.813959	1.8143	1.97544e-05
1450764_at	Aoah	acyloxyacyl hydrolase	0.347407	0.107319	0.0604067	0.918076	1.81314	5.77179e-06
1449731_s_at	Nfkbia	Nuclear factor of kappa light chain gene enhancer in B-cells inhibitor, alpha	0.75535	0.000468774	0.16632	0.590388	1.81257	8.23929e-07
1417961_a_at	Trim30	tripartite motif protein 30	1.57796	7.03369e-06	0.715483	0.480077	1.8111	5.06296e-07
1452178_at	LOC671535 /// Plec1	plectin	1.34087	5.3102e-05	0.697147	0.486993	1.80357	2.3465e-06
1456288_at	Slfn5	schlafen 5 [Source:MGI Symbol;Acc:MGI:1329004]	2.00602	2.60847e-06	0.998097	0.373551	1.79814	6.45268e-07
1440209_at	2017-03-01	membrane-associated ring finger (C3HC4) 1 [Source:MGI Symbol;Acc:MGI:1920175]	0.240997	0.144481	0.0442867	0.930131	1.79752	9.9026e-07
1431008_at	H2-Q6	histocompatibility 2, Q region locus 6	0.39473	0.0751251	0.19259	0.715438	1.79715	3.28587e-06
1434291_a_at	Serf1	small EDRK-rich factor 1	-0.221087	0.201996	-0.127143	0.702508	1.79695	2.1724e-06
1460000_at	Shisa3	shisa homolog 3 (Xenopus laevis) [Source:MGI Symbol;Acc:MGI:3041225]	0.0637533	0.816706	0.06752	0.917635	1.79509	5.75691e-07
1424126_at	Alas1	aminolevulinic acid synthase 1	0.153803	0.257173	-0.119963	0.681191	1.792	4.60736e-07
1436779_at	Cybb	cytochrome b-245, beta polypeptide [Source:MGI Symbol;Acc:MGI:88574]	0.22337	0.181655	-0.130043	0.66532	1.7879	4.04196e-07
1449195_s_at	Cxcl16	chemokine (C-X-C motif) ligand 16	0.431497	0.0100716	0.256487	0.552744	1.7848	4.77955e-07
1420915_at	Stat1	signal transducer and activator of transcription 1	1.34034	2.03769e-05	0.606727	0.50994	1.77926	2.61016e-06
1440506_at			0.0618133	0.772073	0.202363	0.614642	1.77812	1.10892e-05
1418718_at	Cxcl16	chemokine (C-X-C motif) ligand 16	0.514267	0.0101308	0.18094	0.682051	1.77687	1.83152e-06
1419569_a_at	Isg20	interferon-stimulated protein	1.48698	0.000214399	0.565853	0.62605	1.7729	4.20316e-05
1417494_a_at	Cp	ceruloplasmin	0.0501067	0.835247	-0.43581	0.424026	1.77151	6.6405e-05
1444524_at	LOC100043424 /// OTTMUSG00000015351	predicted gene 14005 [Source:MGI Symbol;Acc:MGI:3652191]	0.440927	0.0181932	0.20634	0.48609	1.76768	5.73306e-07
1421830_at	Ak3l1 /// LOC100047616 /// OTTMUSG00000013175	adenylate kinase 4	0.156137	0.55935	0.424693	0.473382	1.76752	2.39504e-05
1418929_at	Ift57	intraflagellar transport 57	0.216497	0.197812	0.0379867	0.937644	1.76742	2.87965e-06
1427689_a_at	Tnip1	TNFAIP3 interacting protein 1	0.198227	0.211302	-0.0957533	0.800376	1.76707	7.21311e-07
1420664_s_at	Procr	protein C receptor, endothelial	-0.01601	0.933085	-0.105263	0.727817	1.76627	2.29765e-06
1417160_s_at	Expi	extracellular proteinase inhibitor	0.00615333	0.978759	0.11699	0.688359	1.75424	5.15325e-07
1441481_at	Mfap3l	microfibrillar-associated protein 3-like [Source:MGI Symbol;Acc:MGI:1918556]	-0.736783	0.00397208	-0.361833	0.299773	1.74796	7.11848e-07
1451161_a_at	Emr1	EGF-like module containing, mucin-like, hormone receptor-like sequence 1	0.252557	0.115183	0.0796333	0.841079	1.74676	1.07571e-06
1416296_at	Il2rg	interleukin 2 receptor, gamma chain	0.323507	0.0349732	-0.06523	0.931846	1.74564	1.28025e-06
1418842_at	Hcls1	hematopoietic cell specific Lyn substrate 1	-0.04324	0.831598	0.141213	0.748497	1.74108	1.83152e-06
1452349_x_at	Ifi205 /// Mnda	interferon activated gene 205	1.66443	2.82037e-05	0.832397	0.403287	1.73962	2.35955e-06
1435596_at	Pion	gamma-secretase activating protein [Source:MGI Symbol;Acc:MGI:2442259]	0.753433	0.00153959	0.247853	0.579275	1.7396	1.43839e-06
1451644_a_at	H2-Q6	histocompatibility 2, Q region locus 6	0.800697	0.00229924	0.31678	0.539521	1.73586	6.96593e-06
1418020_s_at	Cpd	carboxypeptidase D	-0.0717767	0.735294	-0.0505933	0.959401	1.73259	4.44554e-06
1422067_at	Klrb1b	killer cell lectin-like receptor subfamily B member 1B	0.504563	0.172173	0.339627	0.675417	1.72316	0.000202021
1451798_at	Il1rn	interleukin 1 receptor antagonist	0.100717	0.478973	-0.0398667	0.934136	1.72007	1.61663e-06
1440790_x_at			0.116033	0.517909	0.24346	0.624479	1.71845	3.35023e-06
1423240_at	Src	Rous sarcoma oncogene	-0.0283133	0.906662	0.0970267	0.831218	1.71572	5.77179e-06
1455009_at	Cpd	carboxypeptidase D	-0.09972	0.56917	-0.0773433	0.79854	1.7153	9.13384e-07
1441887_x_at	EG622976	predicted gene 6377 [Source:MGI Symbol;Acc:MGI:3647255]	-0.0669667	0.837861	0.171617	0.748331	1.71142	0.000144191
1418018_at	Cpd	carboxypeptidase D	0.0376033	0.833613	0.0546633	0.891139	1.71095	1.25741e-06
1449591_at	Casp4 /// LOC100044206	caspase 4, apoptosis-related cysteine peptidase	0.86845	0.000276909	0.112833	0.841079	1.70707	1.66856e-06
1455282_x_at	Alas1	aminolevulinic acid synthase 1	0.0757	0.617612	-0.0441767	0.924943	1.70625	9.22749e-07
1448562_at	Upp1	uridine phosphorylase 1	1.16979	6.70445e-05	0.5696	0.0518626	1.70554	3.24359e-06
1427091_at	Znfx1	zinc finger, NFX1-type containing 1	1.53655	4.37257e-05	0.73505	0.474815	1.70452	1.69824e-06
1453607_at	Mfap3l	microfibrillar-associated protein 3-like [Source:MGI Symbol;Acc:MGI:1918556]	0.0410833	0.917782	-0.0399367	0.964564	1.7043	0.000214691
1441725_at	6530402F18Rik	RIKEN cDNA 6530402F18 gene [Source:MGI Symbol;Acc:MGI:1923470]	0.0371267	0.867081	-0.0845767	0.871831	1.70277	2.68179e-06
1434580_at	Enpp4	ectonucleotide pyrophosphatase/phosphodiesterase 4 [Source:MGI Symbol;Acc:MGI:2682634]	0.847687	0.00262828	0.347387	0.668146	1.70188	6.15977e-06
1421228_at	Ccl7	chemokine (C-C motif) ligand 7	1.28042	0.000156158	0.47693	0.309801	1.7011	3.83518e-06
1436576_at	Fam26f	family with sequence similarity 26, member F [Source:MGI Symbol;Acc:MGI:2443082]	0.73999	0.00647749	0.457087	0.32403	1.7	7.80367e-06
1428804_at	Mfap3l	microfibrillar-associated protein 3-like [Source:MGI Symbol;Acc:MGI:1918556]	-0.456997	0.0564247	-0.232547	0.469054	1.69842	8.63799e-07
1426774_at	Parp12	poly (ADP-ribose) polymerase family, member 12	1.45653	1.07893e-05	0.60686	0.537805	1.6972	1.47707e-06
1448919_at	Cd302	CD302 antigen	0.48807	0.0135106	0.0211767	0.968631	1.69074	1.22027e-06
1417496_at	Cp	ceruloplasmin	0.07994	0.753836	-0.459807	0.482751	1.68809	1.53845e-05
1456223_at			0.2243	0.392701	0.262303	0.590388	1.68592	7.4406e-06
1439825_at	Dtx3l	deltex 3-like (Drosophila) [Source:MGI Symbol;Acc:MGI:2656973]	1.39708	1.60085e-05	0.870793	0.321249	1.68475	1.69824e-06
1422141_s_at	Csprs	predicted gene 7582 [Source:MGI Symbol;Acc:MGI:3643856]	1.21043	0.00722582	0.591027	0.598243	1.67925	0.000211416
1431046_at	Ppfia3	protein tyrosine phosphatase, receptor type, f polypeptide (PTPRF), interacting protein (liprin), alpha 3 [Source:MGI Symbol;Acc:MGI:1924037]	-0.0155933	0.967693	-0.0825767	0.803536	1.67892	6.57887e-06
1418641_at	Lcp2	lymphocyte cytosolic protein 2	0.367477	0.0303218	0.120463	0.757508	1.67477	2.12724e-06
1438157_s_at	Nfkbia	nuclear factor of kappa light polypeptide gene enhancer in B cells inhibitor, alpha [Source:MGI Symbol;Acc:MGI:104741]	0.671973	0.00178525	0.14404	0.675386	1.67469	2.05242e-06
1417813_at	Ikbke	inhibitor of kappaB kinase epsilon	0.589893	0.0036393	0.21276	0.669862	1.67346	1.04072e-06
1423017_a_at	Il1rn	interleukin 1 receptor antagonist	0.126367	0.433568	-0.276033	0.561341	1.67207	6.63255e-06
1451821_a_at	Sp100	nuclear antigen Sp100	1.88809	1.75511e-05	0.92021	0.395053	1.66929	6.19776e-06
1426971_at	Ube1l	ubiquitin-activating enzyme E1-like	1.31176	2.19197e-05	0.650043	0.511946	1.66896	4.58529e-06
1440866_at	Eif2ak2	eukaryotic translation initiation factor 2-alpha kinase 2 [Source:MGI Symbol;Acc:MGI:1353449]	1.72527	1.50866e-05	0.788287	0.549576	1.66586	6.11335e-06
1418678_at	Has2	hyaluronan synthase 2	0.327173	0.112566	0.433237	0.267547	1.66513	8.22184e-06
1431394_a_at	Lrrk2	leucine-rich repeat kinase 2	0.01427	0.951848	-0.00777333	0.992087	1.65828	5.04639e-05
1434547_at	Cpd	carboxypeptidase D	-0.0932233	0.586064	0.07183	0.826774	1.65674	8.96993e-07
1450403_at	Stat2	signal transducer and activator of transcription 2	1.88383	2.06948e-05	0.624057	0.635107	1.65099	7.96983e-06
1436559_a_at	Psmd10	proteasome (prosome, macropain) 26S subunit, non-ATPase, 10	0.53832	0.00489168	0.0457833	0.896123	1.64844	2.46615e-06
1448291_at	Mmp9	matrix metallopeptidase 9	0.288297	0.079175	-0.130567	0.844935	1.63958	2.31666e-05
1450387_s_at	Ak3l1 /// LOC100047616 /// OTTMUSG00000013175	adenylate kinase 4	0.07449	0.684402	0.251707	0.548248	1.63253	2.56816e-05
1416016_at	Tap1	transporter 1, ATP-binding cassette, sub-family B (MDR/TAP)	0.94078	0.000732111	0.55671	0.406415	1.63039	4.35963e-06
1460603_at	Samd9l	sterile alpha motif domain containing 9-like [Source:MGI Symbol;Acc:MGI:1343184]	1.89972	2.12504e-06	0.761647	0.486225	1.63016	1.08621e-06
1417936_at	Ccl9	chemokine (C-C motif) ligand 9	0.466993	0.00738558	0.326357	0.38087	1.62902	5.70507e-07
1427348_at	Zc3h12a	zinc finger CCCH type containing 12A	0.329563	0.0577396	0.148913	0.686931	1.6267	3.83841e-06
1416295_a_at	Il2rg	interleukin 2 receptor, gamma chain	0.472633	0.0271728	-0.0325667	0.94923	1.62536	1.25741e-06
1440527_at			0.856667	0.00839896	0.48094	0.469742	1.62366	2.25809e-05
1435560_at	Itgal	integrin alpha L [Source:MGI Symbol;Acc:MGI:96606]	0.247663	0.149623	0.00959667	0.98808	1.62291	2.38822e-06
1432548_at	Parp14	poly (ADP-ribose) polymerase family, member 14 [Source:MGI Symbol;Acc:MGI:1919489]	1.24915	0.000214399	0.710447	0.480077	1.6218	1.18395e-05
1419004_s_at	Bcl2a1a /// Bcl2a1b /// Bcl2a1d	B cell leukemia/lymphoma 2 related protein A1a	0.29287	0.106073	0.10787	0.745763	1.62124	4.0554e-06
1421812_at	Tapbp	TAP binding protein	0.76299	0.000612984	0.0957267	0.89557	1.6169	6.4635e-07
1420450_at	Mmp10	matrix metallopeptidase 10	0.422367	0.0648416	0.0443867	0.902352	1.61456	1.16234e-05
1438511_a_at	1190002H23Rik	RIKEN cDNA 1190002H23 gene	0.24076	0.239806	0.111967	0.924763	1.6138	1.45588e-05
1438934_x_at	Sema4a	sema domain, immunoglobulin domain (Ig), transmembrane domain (TM) and short cytoplasmic domain, (semaphorin) 4A	-0.0296467	0.89146	0.0212833	0.97179	1.61324	2.10398e-06
1450392_at	Abca1	ATP-binding cassette, sub-family A (ABC1), member 1	0.240083	0.417576	0.00693	0.994059	1.61322	4.35963e-06
1422965_at	Agtrap	angiotensin II, type I receptor-associated protein	0.0897233	0.545064	0.0450633	0.903883	1.61215	7.78274e-07
1449143_at	Rtp4	receptor transporter protein 4	1.54959	0.000199084	0.779967	0.633948	1.6103	1.33302e-05
1448110_at	Sema4a	sema domain, immunoglobulin domain (Ig), transmembrane domain (TM) and short cytoplasmic domain, (semaphorin) 4A	0.101897	0.486674	0.0938467	0.870932	1.60861	2.54195e-06
1455033_at	Fam102b	family with sequence similarity 102, member B [Source:MGI Symbol;Acc:MGI:3036259]	-0.0894667	0.496647	-0.16279	0.565381	1.60485	7.79438e-07
1441890_x_at	LOC100045217 /// Tmeff1	similar to Transmembrane protein with EGF-like and two follistatin-like domains 1 /// transmembrane protein with EGF-like and two follistatin-like domains 1	-0.118427	0.560473	-0.0398233	0.95725	1.585	7.84961e-05
1417256_at	Mmp13	matrix metallopeptidase 13	0.265247	0.0757037	0.117383	0.672007	1.58462	1.62802e-05
1431705_a_at	Mcoln2	mucolipin 2	0.107927	0.417101	0.0384033	0.934196	1.58399	2.87965e-06
1424392_at	Adhfe1	alcohol dehydrogenase, iron containing, 1	0.351577	0.100959	-0.00928667	0.99282	1.58313	0.000220106
1425902_a_at	Nfkb2	nuclear factor of kappa light polypeptide gene enhancer in B-cells 2, p49/p100	0.429407	0.0231078	-0.0252533	0.950379	1.58265	1.08401e-06
1448728_a_at	Nfkbiz	nuclear factor of kappa light polypeptide gene enhancer in B-cells inhibitor, zeta	0.186347	0.260601	-0.140613	0.745854	1.5789	3.40056e-06
1436125_at	D16Ertd472e	DNA segment, Chr 16, ERATO Doi 472, expressed	0.234663	0.209797	0.0541967	0.890992	1.57719	1.38416e-06
1417523_at	Plek	pleckstrin	-0.0391067	0.846131	-0.0172367	0.979691	1.57629	4.28663e-06
1426657_s_at	Phgdh	3-phosphoglycerate dehydrogenase	0.343447	0.0690171	0.01771	0.977898	1.57553	6.33826e-06
1417434_at	Gpd2	glycerol phosphate dehydrogenase 2, mitochondrial	0.133403	0.495189	0.0990467	0.816591	1.57448	5.74923e-06
1419194_s_at	Gmfg	predicted pseudogene 9835	0.46351	0.0415173	0.30221	0.478641	1.5685	4.81463e-06
1426223_at	Ttc39c	tetratricopeptide repeat domain 39C	0.526403	0.0198392	0.217473	0.502152	1.56804	8.25371e-06
1424338_at	Slc6a13	solute carrier family 6 (neurotransmitter transporter, GABA), member 13	0.423397	0.0119496	0.146133	0.613095	1.56559	2.59851e-05
1417483_at	Nfkbiz	nuclear factor of kappa light polypeptide gene enhancer in B-cells inhibitor, zeta	0.04065	0.887547	-0.16206	0.835116	1.56375	2.53912e-05
1456012_x_at	Gm1604A /// Gm1604b /// Rnaset2a /// Rnaset2b	ribonuclease T2A	0.0831967	0.681201	0.0635733	0.841079	1.56236	8.13788e-07
1418449_at	Lad1	ladinin	-0.200513	0.407879	0.0868033	0.870162	1.55651	6.33937e-05
1449982_at	Il11	interleukin 11	0.379403	0.15176	0.723483	0.114867	1.55306	1.09799e-05
1452639_at	Enpp4	ectonucleotide pyrophosphatase/phosphodiesterase 4	0.77507	0.000908466	0.28167	0.559445	1.55105	7.10708e-06
1427419_x_at	Ccr9	chemokine (C-C motif) receptor 9	0.03867	0.927069	-0.310863	0.565721	1.55098	1.68059e-05
1431095_a_at	Herc5	hect domain and RLD 6 [Source:MGI Symbol;Acc:MGI:1914388]	1.25813	0.000347286	0.52472	0.379548	1.55003	5.05942e-06
1452741_s_at	Gpd2	glycerol phosphate dehydrogenase 2, mitochondrial [Source:MGI Symbol;Acc:MGI:99778]	0.0648267	0.667488	0.0151067	0.978355	1.54715	1.19844e-06
1428538_s_at	Rarres2	retinoic acid receptor responder (tazarotene induced) 2	1.00926	0.00104347	0.18344	0.715493	1.54686	0.000109489
1425663_at	Il1rn	interleukin 1 receptor antagonist	0.00355667	0.988543	0.0241167	0.965119	1.54324	2.90902e-06
1460710_at	Adora2a	adenosine A2a receptor	0.0180867	0.937101	-0.11817	0.824262	1.54315	1.24098e-05
1437306_at	C130092O11Rik	coiled-coil serine rich 1 [Source:MGI Symbol;Acc:MGI:3045354]	0.0645333	0.804247	-0.149547	0.740485	1.5424	0.00105795
1452418_at	1200016E24Rik	RIKEN cDNA 1200016E24 gene	0.29559	0.18165	0.04745	0.970958	1.5419	5.40666e-06
1435208_at	Dtx3l	deltex 3-like (Drosophila) [Source:MGI Symbol;Acc:MGI:2656973]	1.33853	2.9917e-05	0.72453	0.411143	1.54107	3.31606e-06
1459688_at		predicted gene 14005 [Source:MGI Symbol;Acc:MGI:3652191]	0.42743	0.0561425	0.198403	0.669154	1.53441	5.73661e-06
1453228_at	Stx11	syntaxin 11 [Source:MGI Symbol;Acc:MGI:1921982]	0.133053	0.543378	-0.06577	0.847421	1.5267	1.08401e-06
1429184_at	100042856 /// Gvin1	GTPase, very large interferon inducible 1 [Source:MGI Symbol;Acc:MGI:1921808]	1.79786	7.39959e-06	0.80069	0.427918	1.52658	3.62334e-06
1444556_at			1.69969	0.00136401	0.533183	0.716659	1.52336	0.000333832
1420097_at	D13Ertd787e	DNA segment, Chr 13, ERATO Doi 787, expressed	0.196147	0.582063	0.03262	0.960565	1.52118	1.62405e-05
1421411_at	Pstpip2	proline-serine-threonine phosphatase-interacting protein 2	0.36401	0.0462396	0.15775	0.638256	1.52099	2.22257e-06
1419529_at	Il23a	interleukin 23, alpha subunit p19	0.00896333	0.971818	0.08435	0.817241	1.51621	1.39989e-05
1434786_at	Ppp1r12b	protein phosphatase 1, regulatory (inhibitor) subunit 12B [Source:MGI Symbol;Acc:MGI:1916417]	0.270987	0.069091	0.00065	0.998422	1.51366	4.02311e-06
1457780_at	Stx11	syntaxin 11	0.43548	0.0359165	0.0800867	0.886852	1.5111	1.58674e-06
1442074_at			-0.10439	0.515484	-0.09537	0.781936	1.5097	1.88664e-06
1425686_at	Cflar	CASP8 and FADD-like apoptosis regulator	0.352907	0.027274	0.08564	0.801409	1.50816	1.32374e-06
1424524_at	1200002N14Rik	DNA-damage regulated autophagy modulator 1	0.100907	0.478915	-0.133313	0.709094	1.50772	1.04732e-06
1422005_at	Eif2ak2	eukaryotic translation initiation factor 2-alpha kinase 2	1.74066	5.08431e-06	0.92562	0.335228	1.50757	2.73464e-06
1427515_at	Pion	pigeon homolog (Drosophila)	0.613407	0.00513807	0.125613	0.869879	1.50537	5.75862e-06
1422924_at	Tnfsf9	tumor necrosis factor (ligand) superfamily, member 9	0.420453	0.0138569	0.27486	0.347306	1.50324	2.1545e-05
1448380_at	Lgals3bp	lectin, galactoside-binding, soluble, 3 binding protein	1.11855	5.80454e-05	0.26033	0.783895	1.49901	1.88167e-06
1426670_at	Agrn	agrin	0.854973	0.000829712	-0.0679367	0.900419	1.49743	2.6682e-06
1428909_at	A130040M12Rik	RIKEN cDNA A130040M12 gene	-0.225037	0.236918	0.00106	0.998418	1.49676	1.24098e-05
1434490_at	Scarf1	scavenger receptor class F, member 1 [Source:MGI Symbol;Acc:MGI:2449455]	0.285007	0.0598942	0.146527	0.78597	1.49482	6.69869e-06
1449169_at	Has2	hyaluronan synthase 2	0.464863	0.0307251	0.443853	0.249886	1.49473	1.14658e-05
1450744_at	Ell2	elongation factor RNA polymerase II 2	0.0765733	0.638751	0.00236	0.996429	1.49308	2.99417e-06
1450296_at	Klrb1a	killer cell lectin-like receptor subfamily B member 1A	0.05912	0.800747	-0.0562333	0.932835	1.49058	1.01633e-05
1440245_at	Ccdc88b	coiled-coil domain containing 88B [Source:MGI Symbol;Acc:MGI:1925567]	0.186533	0.20192	0.24341	0.494853	1.48988	1.07571e-06
1428323_at	Gpd2	glycerol phosphate dehydrogenase 2, mitochondrial [Source:MGI Symbol;Acc:MGI:99778]	-0.0441967	0.800256	0.0357833	0.9295	1.48681	5.34289e-06
1437939_s_at	Ctsc	cathepsin C [Source:MGI Symbol;Acc:MGI:109553]	0.201227	0.189817	0.55895	0.114813	1.48679	1.09799e-05
1452595_at	Adamts4	a disintegrin-like and metallopeptidase (reprolysin type) with thrombospondin type 1 motif, 4	0.149147	0.514659	-0.05634	0.956374	1.48673	4.10529e-05
1432478_a_at	Rnf19b	ring finger protein 19B	0.52223	0.01153	0.21444	0.715157	1.48655	1.09433e-05
1421304_at	Klra2	killer cell lectin-like receptor, subfamily A, member 2	0.852303	0.000309142	0.482683	0.195329	1.48618	1.47342e-06
1426649_at	LOC100045217 /// Tmeff1	transmembrane protein with EGF-like and two follistatin-like domains 1	-0.12672	0.515368	-0.0101767	0.988493	1.48461	4.39228e-06
1429570_at	Mlkl	mixed lineage kinase domain-like [Source:MGI Symbol;Acc:MGI:1921818]	0.991597	9.43778e-05	0.288713	0.599777	1.48448	2.4735e-06
1457231_at			0.549617	0.0836617	0.206867	0.824318	1.48434	0.000163684
1455285_at	Slc31a1	solute carrier family 31, member 1	-0.0444933	0.8101	0.08351	0.824253	1.48177	3.12951e-06
1452087_at	Epsti1	epithelial stromal interaction 1 (breast)	1.31341	4.90626e-05	0.671767	0.427918	1.48161	6.66567e-06
1442019_at			0.18701	0.381252	-0.13458	0.783466	1.47907	0.000187281
1440451_at	D730048J04Rik	ankyrin repeat domain 66 [Source:MGI Symbol;Acc:MGI:1925106]	0.292983	0.219757	0.362397	0.453512	1.47804	5.84244e-05
1442201_at			1.12043	9.70734e-05	0.458743	0.594223	1.47741	2.4768e-06
1419598_at	Ms4a6d	membrane-spanning 4-domains, subfamily A, member 6D	0.578193	0.00705854	0.296057	0.528511	1.47598	2.73239e-06
1436530_at	OTTMUSG00000000971	WAP four-disulfide core domain 17 [Source:MGI Symbol;Acc:MGI:3649773]	0.03478	0.83685	0.10427	0.739191	1.47333	1.67786e-06
1419697_at	Cxcl11 /// LOC630447	chemokine (C-X-C motif) ligand 11	0.690823	0.0592559	0.27701	0.789601	1.4731	0.00156411
1418642_at	Lcp2	lymphocyte cytosolic protein 2	0.103973	0.576924	0.10312	0.817694	1.47168	8.55723e-06
1429897_a_at	D16Ertd472e	DNA segment, Chr 16, ERATO Doi 472, expressed	0.266217	0.159227	0.0834933	0.856282	1.46827	1.09868e-05
1419676_at	Mx2	myxovirus (influenza virus) resistance 2	1.36174	8.92323e-05	0.644633	0.474815	1.46806	3.30141e-06
1426133_a_at	Mitd1	MIT, microtubule interacting and transport, domain containing 1	1.54369	6.14448e-06	0.58122	0.42419	1.46783	1.97797e-06
1448632_at	Psmb10	proteasome (prosome, macropain) subunit, beta type 10	0.979413	0.000117455	0.34887	0.496773	1.46361	4.37165e-06
1437902_s_at	Rarres2	retinoic acid receptor responder (tazarotene induced) 2	0.792633	0.00675955	0.0853	0.871831	1.4616	3.85603e-05
1442018_at	Btg1	B cell translocation gene 1, anti-proliferative [Source:MGI Symbol;Acc:MGI:88215]	0.567167	0.00254333	0.809273	0.114813	1.4609	1.1621e-06
1433454_at	Abtb2	ankyrin repeat and BTB (POZ) domain containing 2 [Source:MGI Symbol;Acc:MGI:2139365]	0.318853	0.338816	0.15598	0.827531	1.46088	0.000308961
1425951_a_at	Clec4n	C-type lectin domain family 4, member n	0.642393	0.0100365	0.120767	0.715157	1.4589	3.35023e-06
1420819_at	Sla	src-like adaptor	0.27049	0.1426	0.26441	0.538853	1.45861	6.22596e-06
1439618_at	Pde10a	phosphodiesterase 10A [Source:MGI Symbol;Acc:MGI:1345143]	-0.101297	0.558699	0.21324	0.662354	1.45348	1.28624e-05
1437621_x_at	EG665516 /// EG666036 /// EG668771 /// Phgdh	3-phosphoglycerate dehydrogenase	0.0972433	0.53268	-0.0757767	0.844743	1.45317	4.40863e-06
1416035_at	Hif1a	hypoxia inducible factor 1, alpha subunit	0.53042	0.00509951	0.250343	0.55039	1.45193	3.49565e-06
1420380_at	Ccl2	chemokine (C-C motif) ligand 2	1.21176	0.00019481	0.28272	0.472393	1.44825	1.40478e-05
1418099_at	Tnfrsf1b	tumor necrosis factor receptor superfamily, member 1b	0.0366	0.83861	-0.10502	0.773601	1.44688	1.94334e-06
1452702_at	Clcn7	chloride channel 7 [Source:MGI Symbol;Acc:MGI:1347048]	0.0847467	0.5896	-0.104897	0.8176	1.44686	1.98572e-06
1422962_a_at	Psmb8	proteasome (prosome, macropain) subunit, beta type 8 (large multifunctional peptidase 7)	0.966813	0.000366638	0.326187	0.605905	1.44454	3.10433e-06
1436337_at	4930420K17Rik	RIKEN cDNA 4930420K17 gene	-0.0766633	0.680119	0.0249067	0.969493	1.44083	2.05242e-06
1422885_at	Snrpd3	small nuclear ribonucleoprotein D3	0.16416	0.516932	0.06456	0.901407	1.43893	1.50565e-05
1424996_at	Cflar	CASP8 and FADD-like apoptosis regulator	0.0521867	0.740741	0.113797	0.794422	1.4387	1.26086e-06
1449222_at	Ebi3	Epstein-Barr virus induced gene 3	0.383893	0.0263164	0.04637	0.932835	1.43347	2.38257e-06
1419708_at	Wnt6	wingless-related MMTV integration site 6	0.145	0.576767	0.147897	0.796776	1.43286	0.000238546
1421322_a_at	Irf9	interferon dependent positive acting transcription factor 3 gamma	1.34127	3.49463e-05	0.983007	0.146634	1.43172	3.64582e-06
1421839_at	Abca1	ATP-binding cassette, sub-family A (ABC1), member 1	0.200377	0.215958	0.224017	0.642203	1.42738	2.0676e-05
1421194_at	Cerkl /// Itga4	integrin alpha 4	0.55425	0.0115822	0.239493	0.730728	1.42506	5.98135e-06
1451054_at	Orm1	orosomucoid 1	-0.0240333	0.941126	-0.00493667	0.995576	1.42397	0.000565447
1420472_at	Mtpn	myotrophin	0.21313	0.182219	0.00945667	0.985651	1.42383	2.19424e-06
1417426_at	Srgn	serglycin	0.263727	0.0994393	0.0768133	0.866084	1.41958	1.91824e-06
1429692_s_at	Gch1	GTP cyclohydrolase 1	0.52362	0.00556262	0.190197	0.72903	1.41795	1.97797e-06
1431970_at	Tm7sf4	dentrocyte expressed seven transmembrane protein [Source:MGI Symbol;Acc:MGI:1923016]	-0.611417	0.00507087	-0.176403	0.612647	1.41541	7.59583e-06
1439622_at	Rassf4	Ras association (RalGDS/AF-6) domain family member 4 [Source:MGI Symbol;Acc:MGI:2386853]	0.373007	0.0295802	-0.01405	0.983302	1.4123	3.46417e-06
1418133_at	Bcl3	B-cell leukemia/lymphoma 3	0.55391	0.0228513	0.38751	0.336208	1.4114	6.65763e-06
1449049_at	Tlr1	toll-like receptor 1	-0.271267	0.103057	-0.00153	0.997849	1.40922	2.13974e-06
1449509_at	Serf1	small EDRK-rich factor 1	-0.15845	0.318767	-0.0877	0.801615	1.40893	7.97432e-06
1418826_at	Ms4a6b	membrane-spanning 4-domains, subfamily A, member 6B	1.04101	9.51591e-05	0.557	0.453512	1.40877	2.01546e-06
1455263_at	9030625A04Rik	laccase (multicopper oxidoreductase) domain containing 1 [Source:MGI Symbol;Acc:MGI:2445077]	0.0767933	0.622909	0.184193	0.636657	1.40345	5.29552e-05
1435640_x_at	A130040M12Rik	RIKEN cDNA A130040M12 gene	0.0783133	0.741239	-0.0934633	0.845359	1.40316	0.000103716
1429719_at	Foxp4	forkhead box P4 [Source:MGI Symbol;Acc:MGI:1921373]	-0.0873533	0.807854	0.00105667	0.998422	1.40116	0.000269096
1425719_a_at	Nmi	N-myc (and STAT) interactor	1.29844	4.89714e-05	0.527453	0.427918	1.39955	2.05242e-06
1450301_at	H28	histocompatibility 28	1.71181	0.000467336	0.989967	0.486993	1.3992	9.38263e-05
1419410_at	Batf	basic leucine zipper transcription factor, ATF-like	0.26285	0.16091	0.104237	0.810289	1.39899	1.17389e-05
1456863_at	Epha4	Eph receptor A4	-0.0907333	0.772078	-0.00677667	0.991772	1.39777	0.000224903
1450378_at	Tapbp	TAP binding protein	0.807347	0.00103666	0.304397	0.502026	1.39634	5.194e-06
1417679_at	Gfi1	growth factor independent 1	-0.01775	0.930956	0.0471533	0.937495	1.39338	3.15377e-06
1435330_at	BC094916 /// LOC100048304 /// LOC637605 /// Pyhin1	Expressed sequence AI447904	1.23524	0.000131992	0.453137	0.657859	1.39123	4.98718e-05
1446553_at			0.854433	0.00272789	0.284303	0.736298	1.39078	1.18137e-05
1460251_at	Fas	Fas (TNF receptor superfamily member)	0.346437	0.0659845	-0.127907	0.687985	1.39066	1.91692e-06
1439181_at	BC043301	zinc finger protein 658 [Source:MGI Symbol;Acc:MGI:2652821]	0.05363	0.869466	-0.041	0.958699	1.38861	0.000113938
1447213_at			1.36879	4.23816e-05	0.963197	0.22605	1.38546	1.01448e-05
1434828_at	Fam102b	family with sequence similarity 102, member B [Source:MGI Symbol;Acc:MGI:3036259]	-0.1866	0.233069	-0.04907	0.886602	1.38498	4.13202e-06
1456584_x_at	Phgdh	3-phosphoglycerate dehydrogenase	0.0581733	0.74387	-0.186327	0.602881	1.38235	1.49539e-05
1455704_at	Xkr8	X Kell blood group precursor related family member 8 homolog [Source:MGI Symbol;Acc:MGI:2685877]	0.0262233	0.90231	-0.0265067	0.958767	1.38178	9.63582e-06
1436291_a_at	Dpys	dihydropyrimidinase	-0.00643333	0.985645	0.00655667	0.994968	1.38074	0.00035622
1454197_a_at	Ccdc86	coiled-coil domain containing 86	1.01416	0.000113557	0.42331	0.462036	1.37571	2.1724e-06
1451139_at	Slc39a4	solute carrier family 39 (zinc transporter), member 4	0.426423	0.0180143	0.16902	0.854671	1.37556	9.73028e-05
1421217_a_at	Lgals9	lectin, galactose binding, soluble 9	1.53413	2.67574e-05	0.566023	0.613883	1.3742	1.95799e-05
1431117_x_at	1810029B16Rik	RIKEN cDNA 1810029B16 gene	0.0756833	0.735984	-0.190543	0.750444	1.36846	2.53912e-05
1444619_x_at	Psmb8	proteasome (prosome, macropain) subunit, beta type 8 (large multifunctional peptidase 7)	0.532527	0.0358058	0.0865267	0.934196	1.36444	0.000409474
1442212_at	Cpd	carboxypeptidase D [Source:MGI Symbol;Acc:MGI:107265]	-0.0230233	0.932169	0.131063	0.841654	1.35982	0.000418268
1434339_at	Fnbp1l	formin binding protein 1-like [Source:MGI Symbol;Acc:MGI:1925642]	-0.450667	0.0323229	-0.0899633	0.86027	1.35484	1.40478e-05
1455251_at	Itga1	integrin alpha 1 [Source:MGI Symbol;Acc:MGI:96599]	-0.04299	0.887312	-0.2839	0.619232	1.35412	7.16873e-05
1422177_at	Il13ra2	interleukin 13 receptor, alpha 2	0.296487	0.19508	0.00921333	0.98808	1.35179	4.39228e-06
1420088_at	Nfkbia	Nuclear factor of kappa light chain gene enhancer in B-cells inhibitor, alpha	0.520583	0.00756398	0.105977	0.709769	1.35167	4.28663e-06
1418003_at	1190002H23Rik	RIKEN cDNA 1190002H23 gene	0.334827	0.124952	0.0792733	0.910555	1.34729	2.01215e-05
1423492_at	Mrpl45	mitochondrial ribosomal protein L45	0.191183	0.161755	0.05007	0.87751	1.34653	1.96687e-06
1444178_at	ENSMUSG00000052976	predicted gene, ENSMUSG00000052976	-0.123713	0.689471	-0.192373	0.74133	1.34218	0.000142504
1456092_at	Kctd7	potassium channel tetramerisation domain containing 7 [Source:MGI Symbol;Acc:MGI:2442265]	-0.306487	0.362457	-0.0960133	0.912521	1.34004	2.6532e-05
1438989_s_at	B130021B11Rik	cadherin 6 [Source:MGI Symbol;Acc:MGI:107435]	0.0152233	0.958337	0.221163	0.635107	1.33727	0.000112011
1423436_at	Gsta3	glutathione S-transferase, alpha 3	0.421733	0.0443586	-0.41611	0.176492	1.33502	0.00029527
1444009_at	Rassf4	Ras association (RalGDS/AF-6) domain family member 4 [Source:MGI Symbol;Acc:MGI:2386853]	0.31396	0.0646266	-0.06966	0.879929	1.33455	4.39228e-06
1449858_at	Cd86	CD86 antigen	0.722563	0.0195421	0.42323	0.475156	1.33294	8.52829e-05
1452414_s_at	Ccdc86	coiled-coil domain containing 86	0.88756	0.00060022	0.39663	0.478641	1.32895	3.3709e-06
1446503_at			0.163747	0.546611	0.0618133	0.933946	1.32733	0.000150246
1440845_at	4930420K17Rik	RIKEN cDNA 4930420K17 gene	0.25732	0.193617	0.0506333	0.937644	1.3231	5.48244e-05
1422678_at	Dgat2	diacylglycerol O-acyltransferase 2	-0.03516	0.842662	-0.08289	0.790042	1.32093	8.29291e-05
1447813_x_at	Sla	src-like adaptor	0.162747	0.381706	0.12487	0.746242	1.32072	9.54567e-06
1435529_at	OTTMUSG00000016644	predicted gene 14446 [Source:MGI Symbol;Acc:MGI:3650685]	1.59803	0.000214399	0.607393	0.427918	1.31951	5.12188e-05
1421840_at	Abca1	ATP-binding cassette, sub-family A (ABC1), member 1	0.189293	0.161947	0.271617	0.482751	1.31883	2.67215e-06
1440344_at	Snord89	small nucleolar RNA, C/D box 89 [Source:MGI Symbol;Acc:MGI:3819562]	0.71627	0.0100186	-0.159143	0.847414	1.31817	8.9208e-05
1456861_at	OTTMUSG00000015351	predicted gene 14005 [Source:MGI Symbol;Acc:MGI:3652191]	0.21016	0.364585	0.02739	0.969758	1.31696	0.000125445
1449875_s_at	H2-T10 /// H2-T17 /// H2-T22 /// H2-T9	histocompatibility 2, T region locus 10	0.531323	0.005853	0.297597	0.635107	1.31693	5.33551e-06
1451466_at	D16Ertd472e	DNA segment, Chr 16, ERATO Doi 472, expressed	0.205787	0.173501	0.19442	0.548248	1.31579	4.33559e-06
1416730_at	Rcl1	RNA terminal phosphate cyclase-like 1	0.137097	0.323042	0.0412	0.927189	1.31538	3.37376e-06
1426970_a_at	D330022A01Rik /// Ube1l	ubiquitin-activating enzyme E1-like	1.09276	0.000160044	0.4101	0.657897	1.31497	4.59586e-05
1426318_at	Serpinb1b	serine (or cysteine) peptidase inhibitor, clade B, member 1b	-0.177067	0.334365	0.00518333	0.993119	1.31372	1.37873e-05
1420089_at	Nfkbia	Nuclear factor of kappa light chain gene enhancer in B-cells inhibitor, alpha	0.33616	0.057416	-0.109423	0.825036	1.31241	9.37838e-06
1421817_at	Gsr	glutathione reductase	0.16222	0.363501	0.120267	0.709769	1.31097	1.24098e-05
1441972_at	6230424C14Rik	RIKEN cDNA 6230424C14 gene	-0.138917	0.518209	-0.41354	0.347306	1.30921	2.45745e-05
1427153_at	Bckdhb	branched chain ketoacid dehydrogenase E1, beta polypeptide	0.142937	0.277925	-0.0227867	0.959186	1.30892	4.94371e-06
1417009_at	C1r	complement component 1, r subcomponent	0.521043	0.0455325	0.01848	0.981139	1.30674	5.94872e-05
1425687_at	Cflar	CASP8 and FADD-like apoptosis regulator	0.24613	0.115025	0.0300167	0.959401	1.30663	1.02356e-05
1447264_at	Rab11fip1	RAB11 family interacting protein 1 (class I) [Source:MGI Symbol;Acc:MGI:1923017]	-0.288037	0.154276	-0.26287	0.625283	1.30551	0.000179032
1425223_at	Birc3	baculoviral IAP repeat-containing 3	0.02735	0.902608	0.0178633	0.980167	1.30198	0.000468567
1422631_at	Ahr	aryl-hydrocarbon receptor	0.228453	0.132922	0.08948	0.788197	1.30159	6.9412e-06
1425367_at	Itgal	integrin alpha L	0.28936	0.112451	-0.0385567	0.940312	1.2998	0.000104409
1420361_at	Slc11a1	solute carrier family 11 (proton-coupled divalent metal ion transporters), member 1	0.195357	0.196288	-0.0702267	0.840347	1.29909	5.98207e-06
1450459_at	2010106G01Rik	RIKEN cDNA 2010106G01 gene	0.63313	0.00557646	0.0959133	0.813804	1.29902	7.62153e-06
1454169_a_at	Epsti1	epithelial stromal interaction 1 (breast)	1.32332	0.000109685	0.57212	0.319828	1.29234	1.22953e-05
1442015_at	2500002B13Rik		-0.00421333	0.984202	-0.187673	0.559906	1.2875	0.000261124
1452078_a_at	Slc11a2	solute carrier family 11 (proton-coupled divalent metal ion transporters), member 2	0.312567	0.0846397	-0.04715	0.918076	1.28683	1.40955e-05
1430701_a_at	5730528L13Rik	RIKEN cDNA 5730528L13 gene	0.222027	0.474358	-0.06051	0.938468	1.27986	0.000269059
1419599_s_at	Ms4a6d	membrane-spanning 4-domains, subfamily A, member 6D	0.373577	0.0244774	0.270783	0.462036	1.2791	4.29983e-06
1424011_at	Aqp9	aquaporin 9	0.310743	0.299381	0.391493	0.51261	1.27866	0.000148818
1458314_at			-0.172997	0.267173	0.258837	0.752866	1.27631	0.000250138
1433750_at	Slc31a1	solute carrier family 31, member 1	0.02313	0.917238	0.12814	0.728799	1.2761	1.23764e-05
1424857_a_at	Trim34	tripartite motif-containing 34A	0.528307	0.0436851	0.505077	0.297542	1.27309	3.98002e-05
1452417_x_at	Igkc	immunoglobulin kappa constant [Source:MGI Symbol;Acc:MGI:96495]	1.29876	0.0293097	0.477923	0.599737	1.27284	0.00598499
1427705_a_at	Nfkb1	nuclear factor of kappa light chain gene enhancer in B-cells 1, p105	0.15757	0.226778	0.05198	0.87751	1.27269	2.5253e-06
1418936_at	Maff	V-maf musculoaponeurotic fibrosarcoma oncogene family, protein F (avian)	-0.0575167	0.73923	-0.06518	0.858165	1.27211	1.2572e-05
1445671_at		protection of telomeres 1B [Source:MGI Symbol;Acc:MGI:1920086]	-0.104257	0.63467	0.0593533	0.897675	1.26998	5.77179e-06
1420796_at	Ahrr	aryl-hydrocarbon receptor repressor	0.2332	0.177335	0.05676	0.953109	1.26975	7.57222e-06
1439620_at	Car13	carbonic anhydrase 13 [Source:MGI Symbol;Acc:MGI:1931322]	0.223863	0.449672	0.0931567	0.893414	1.26956	0.000133775
1437756_at	Gimap9	GTPase, IMAP family member 9 [Source:MGI Symbol;Acc:MGI:3511744]	0.166793	0.552765	0.201327	0.562199	1.26803	2.95682e-05
1420818_at	Sla	src-like adaptor	0.09279	0.774667	0.02159	0.982381	1.26757	0.00022581
1419537_at	Tcfec	transcription factor EC	0.314633	0.0567347	0.162877	0.695712	1.26248	2.39757e-05
1424923_at	Serpina3g	serine (or cysteine) peptidase inhibitor, clade A, member 3G	0.237033	0.449093	-0.375983	0.641299	1.26043	0.000371721
1418547_at	Tfpi2	tissue factor pathway inhibitor 2	0.133917	0.487079	0.0863767	0.846203	1.26031	7.0604e-05
1426600_at	Slc2a1	solute carrier family 2 (facilitated glucose transporter), member 1	0.210003	0.17053	0.0272967	0.94787	1.26029	4.23069e-06
1435927_at	Dennd3	DENN/MADD domain containing 3 [Source:MGI Symbol;Acc:MGI:2146009]	0.162007	0.298071	-0.136393	0.685594	1.26003	2.00637e-05
1421816_at	LOC630729	glutathione reductase	0.327513	0.148767	0.0885433	0.856757	1.25756	9.4698e-05
1442576_at	Creb5	cAMP responsive element binding protein 5	0.46443	0.107188	0.272863	0.785302	1.2564	0.000320614
1446834_at	Ctsc	cathepsin C [Source:MGI Symbol;Acc:MGI:109553]	0.157177	0.503958	0.558907	0.12172	1.25628	0.00123362
1416273_at	Tnfaip2	tumor necrosis factor, alpha-induced protein 2	0.35154	0.0315543	0.04519	0.899497	1.25509	5.77179e-06
1433441_at	Fbxl5	F-box and leucine-rich repeat protein 5 [Source:MGI Symbol;Acc:MGI:2152883]	0.102413	0.539639	0.0499667	0.890498	1.25192	9.59693e-06
1449519_at	Gadd45a	growth arrest and DNA-damage-inducible 45 alpha	-0.0176733	0.936129	-0.04709	0.904071	1.24868	1.11628e-05
1424745_at	Agxt2l2	alanine-glyoxylate aminotransferase 2-like 2	0.108467	0.510541	0.0544367	0.903518	1.24831	7.96983e-06
1424897_at	Gpr85	G protein-coupled receptor 85	-0.00681333	0.979284	0.110287	0.78597	1.24677	0.000404867
1439956_at	1917024	membrane-spanning 4-domains, subfamily A, member 6B [Source:MGI Symbol;Acc:MGI:1917024]	1.23833	6.57593e-05	0.800987	0.350089	1.24551	9.39223e-06
1460200_s_at	Lztfl1	leucine zipper transcription factor-like 1	-0.0879633	0.623822	-0.0946567	0.805454	1.24547	3.6602e-05
1420654_a_at	Gbe1	glucan (1,4-alpha-), branching enzyme 1	0.217283	0.195703	-0.15366	0.661705	1.24332	1.29072e-05
1448940_at	LOC100045519 /// Trim21	tripartite motif protein 21	0.94011	0.000176685	0.44249	0.599777	1.2406	1.57756e-05
1416236_a_at	Mpzl2	myelin protein zero-like 2	-0.135667	0.613159	-0.16789	0.846581	1.23941	0.000285341
1420425_at	Prdm1	PR domain containing 1, with ZNF domain	-0.15883	0.460237	0.0525867	0.933267	1.23773	6.03765e-05
1433725_at	Acvr1b	activin A receptor, type 1B	-0.101273	0.509245	0.01802	0.971897	1.23686	7.57811e-06
1418019_at	Cpd	carboxypeptidase D	-0.0300133	0.904552	-0.0476133	0.93884	1.23307	2.61307e-05
1419282_at	Ccl12 /// LOC100048556	c-C motif chemokine 12-like	1.69214	0.000231068	1.37718	0.0908461	1.23268	0.000688331
1428660_s_at	LOC100047963 /// Tor3a	torsin family 3, member A [Source:MGI Symbol;Acc:MGI:1353652]	1.07681	9.34621e-05	0.330367	0.735867	1.23254	6.91288e-06
1430673_a_at	2210009G21Rik	SLX4 interacting protein [Source:MGI Symbol;Acc:MGI:1921493]	-0.400453	0.109153	-0.0162267	0.984836	1.23052	0.000125862
1436999_at	5033414K04Rik	phosphotyrosine interaction domain containing 1 [Source:MGI Symbol;Acc:MGI:2138391]	0.21817	0.132394	0.203403	0.565721	1.22893	5.95803e-06
1446957_s_at	N4bp1	NEDD4 binding protein 1 [Source:MGI Symbol;Acc:MGI:2136825]	0.61446	0.00652847	0.169493	0.733451	1.22713	1.11081e-05
1426648_at	Mapkapk2	MAP kinase-activated protein kinase 2	0.149747	0.276917	-0.0129833	0.979225	1.22663	4.35963e-06
1417639_at	Slc22a4	solute carrier family 22 (organic cation transporter), member 4	0.300593	0.095542	-0.10152	0.835116	1.226	2.46117e-05
1439819_at	AU015263	expressed sequence AU015263	0.423163	0.053391	0.55421	0.370581	1.21799	3.5061e-05
1422664_at	Rab10	RAB10, member RAS oncogene family	0.191217	0.254451	0.0503	0.895418	1.21642	6.34983e-06
1426599_a_at	Slc2a1	solute carrier family 2 (facilitated glucose transporter), member 1	0.179513	0.16636	-0.0180033	0.970679	1.2154	3.15377e-06
1421378_s_at	Abcc1	ATP-binding cassette, sub-family C (CFTR/MRP), member 1	0.4361	0.0125339	-0.0720967	0.862857	1.21228	1.02055e-05
1451804_a_at	Lrrc16a	leucine rich repeat containing 16A	0.144893	0.46677	0.1253	0.706878	1.21217	2.55519e-05
1425669_at	Mobkl2b	MOB kinase activator 3B	-0.00663667	0.971089	0.08143	0.841591	1.21176	5.73078e-06
1418401_a_at	Dusp16	dual specificity phosphatase 16	-0.0727533	0.63228	0.09576	0.760861	1.21119	1.36934e-05
1419315_at	Slamf9	SLAM family member 9	-0.0301533	0.911105	0.286733	0.558833	1.2111	5.69548e-05
1460596_at	Agtrap	angiotensin II, type I receptor-associated protein	0.06591	0.635171	-0.0574633	0.873928	1.20976	4.39228e-06
1448265_x_at	Mpzl2	myelin protein zero-like 2	-0.0704133	0.661702	-0.209167	0.736461	1.20918	3.09784e-05
1419703_at	Col5a3	collagen, type V, alpha 3	-0.248033	0.327018	-0.552227	0.350284	1.20876	0.00037208
1424211_at	Slc25a33	solute carrier family 25, member 33	0.385127	0.0216364	0.0948633	0.746919	1.20783	4.70477e-06
1453238_s_at	1200016E24Rik /// 3930401B19Rik /// A130040M12Rik /// E430024C06Rik	RIKEN cDNA A130040M12 gene	0.17673	0.353117	0.0754967	0.90469	1.20483	1.37518e-05
1427746_x_at	H2-K1	Histocompatibility 2, K1, K region	0.468673	0.051932	-0.03098	0.968631	1.20408	3.83364e-05
1449366_at	Mmp8	matrix metallopeptidase 8	0.25646	0.236077	-0.0195667	0.979225	1.19953	5.54799e-05
1448749_at	Plek	pleckstrin	-0.108557	0.477429	0.0521567	0.884902	1.1993	1.8156e-05
1425570_at	Slamf1	signaling lymphocytic activation molecule family member 1	-0.0470267	0.76396	-0.0389533	0.963456	1.19862	0.00037583
1427660_x_at	Igkc	immunoglobulin kappa constant [Source:MGI Symbol;Acc:MGI:96495]	1.11393	0.0522389	0.355137	0.602646	1.19487	0.00189429
1415943_at	Sdc1	syndecan 1	-0.299123	0.0430165	-0.27598	0.337697	1.19404	2.20812e-05
1431038_at	Rassf4	Ras association (RalGDS/AF-6) domain family member 4	0.328817	0.0775053	-0.00949	0.988736	1.19264	8.60848e-06
1452231_x_at	Ifi203	myeloid nuclear differentiation antigen like	1.69619	3.93843e-06	0.898827	0.394566	1.19235	4.84262e-06
1425587_a_at	Ptprj	protein tyrosine phosphatase, receptor type, J	0.05639	0.828594	0.09114	0.84465	1.19095	2.46452e-05
1448995_at	Pf4	chemokine (C-X-C motif) ligand 4	0.360717	0.053186	0.07536	0.874772	1.19055	9.93656e-06
1435641_at	Mgat4a	mannoside acetylglucosaminyltransferase 4, isoenzyme A [Source:MGI Symbol;Acc:MGI:2662992]	0.0598133	0.739125	0.26186	0.555346	1.1901	1.40478e-05
1456893_at			0.10867	0.496072	0.12882	0.695712	1.18788	7.08254e-06
1458075_at			0.03643	0.916202	0.0147267	0.989385	1.18757	7.71867e-05
1456011_x_at	Acaa1a /// Acaa1b	acetyl-Coenzyme A acyltransferase 1A	0.216113	0.387892	0.0210633	0.980801	1.18717	0.000230178
1434139_at	Parp11	poly (ADP-ribose) polymerase family, member 11 [Source:MGI Symbol;Acc:MGI:2141505]	0.962147	0.000223477	0.476667	0.50994	1.18696	1.10791e-05
1448183_a_at	Hif1a	hypoxia inducible factor 1, alpha subunit	0.382663	0.0344593	-0.0113133	0.985645	1.18669	6.24096e-06
1418154_at	N4bp1	cDNA sequence BC004022	0.648937	0.00309622	0.175073	0.635158	1.18325	5.54211e-06
1416249_at	Nadk	NAD kinase	0.37223	0.0314412	0.123933	0.688558	1.17963	6.74142e-06
1451386_at	Blvrb	biliverdin reductase B (flavin reductase (NADPH))	0.28875	0.062823	-0.0324667	0.931514	1.17919	5.80454e-06
1438488_at	Esd	esterase D/formylglutathione hydrolase [Source:MGI Symbol;Acc:MGI:95421]	0.167097	0.238509	-0.01595	0.979501	1.17712	9.65773e-06
1452233_at	Abcc1	ATP-binding cassette, sub-family C (CFTR/MRP), member 1	0.160743	0.285148	-0.0252967	0.959278	1.17697	1.16234e-05
1418627_at	Gclm	glutamate-cysteine ligase , modifier subunit	0.47062	0.010759	0.0953333	0.777205	1.17687	1.94626e-05
1421074_at	Cyp7b1	cytochrome P450, family 7, subfamily b, polypeptide 1	0.0883033	0.657263	-0.489403	0.56063	1.1734	0.000767375
1417719_at	Sap30	Sin3 associated polypeptide	0.82818	0.000410856	0.289153	0.594223	1.17121	5.10821e-06
1431831_at	2210009G21Rik	SLX4 interacting protein [Source:MGI Symbol;Acc:MGI:1921493]	-0.133353	0.541528	-0.0531467	0.91562	1.17025	6.94261e-05
1428420_a_at	1200009I06Rik	exocyst complex component 3-like 4 [Source:MGI Symbol;Acc:MGI:1921363]	0.232277	0.2044	0.0751267	0.858204	1.16971	8.16138e-05
1448436_a_at	Irf1	interferon regulatory factor 1	0.63268	0.00118882	0.29315	0.539521	1.16407	1.16234e-05
1426818_at	Arrdc4	arrestin domain containing 4	0.45742	0.0188004	0.147293	0.694015	1.16405	7.55763e-06
1422704_at	Gyk	glycerol kinase	-0.1957	0.252874	-0.0129367	0.980823	1.16402	8.56406e-06
1424724_a_at	D16Ertd472e	DNA segment, Chr 16, ERATO Doi 472, expressed	0.199273	0.312695	0.00870333	0.989033	1.1639	0.000123232
1419665_a_at	Nupr1	nuclear protein 1	0.18343	0.230235	0.105897	0.764408	1.16358	1.45546e-05
1440454_at	Pion	pigeon homolog (Drosophila)	0.459773	0.0401363	0.0598267	0.90239	1.16145	2.69483e-05
1450513_at	Cd33	CD33 antigen	-0.110503	0.534351	0.08722	0.763227	1.16114	6.5932e-06
1424305_at	Igj	immunoglobulin joining chain	0.779947	0.17037	0.30676	0.642203	1.16047	0.00683464
1453188_at	6230424C14Rik	RIKEN cDNA 6230424C14 gene	-0.154903	0.483912	-0.17251	0.6588	1.15963	6.47825e-05
1427844_a_at	Cebpb	CCAAT/enhancer binding protein (C/EBP), beta	0.417473	0.0164563	0.146353	0.675185	1.15961	8.01563e-06
1419627_s_at	Clec4n	C-type lectin domain family 4, member n	0.550887	0.00849048	0.15515	0.684379	1.1581	1.62405e-05
1452592_at	Mgst2	microsomal glutathione S-transferase 2	0.22717	0.145728	-0.02401	0.959186	1.15808	2.04535e-05
1429600_at	Mthfd2l	methylenetetrahydrofolate dehydrogenase (NADP+ dependent) 2-like [Source:MGI Symbol;Acc:MGI:1915871]	0.126113	0.759132	0.29095	0.576887	1.15753	0.000134338
1439050_at	104995	glutamate-cysteine ligase, modifier subunit [Source:MGI Symbol;Acc:MGI:104995]	0.41149	0.0211223	0.117673	0.737151	1.15739	0.00017144
1460218_at	Cd52	CD52 antigen	0.446057	0.019277	0.0110633	0.988057	1.15628	1.01448e-05
1421308_at	Car13	carbonic anhydrase 13	0.32419	0.0407225	0.149113	0.62571	1.15541	1.51055e-05
1436003_at	Vcam1	Vascular cell adhesion molecule 1, mRNA (cDNA clone MGC:36028 IMAGE:4196681)	0.173843	0.256498	0.0926133	0.817633	1.15404	0.00854543
1420421_s_at	Klrb1b	killer cell lectin-like receptor subfamily B member 1B	0.228113	0.395181	0.23802	0.697562	1.15256	0.00080576
1420501_at	Dnajc1	DnaJ (Hsp40) homolog, subfamily C, member 1	-0.128983	0.424829	0.04191	0.930464	1.15157	2.40053e-05
1450424_a_at	Il18bp	interleukin 18 binding protein	0.43414	0.0142597	0.500783	0.112701	1.14882	0.000550849
1456887_at	Cmklr1	chemokine-like receptor 1 [Source:MGI Symbol;Acc:MGI:109603]	0.469537	0.018891	0.216307	0.69993	1.14664	1.64268e-05
1450406_a_at	St3gal3	ST3 beta-galactoside alpha-2,3-sialyltransferase 3	-0.131943	0.568139	0.02727	0.966238	1.14534	0.000116575
1451544_at	Tapbpl	TAP binding protein-like	0.417537	0.0831521	0.10512	0.811383	1.14455	0.000149846
1427873_at	Defcr15	defensin, alpha, 15	-0.10379	0.671331	-0.114393	0.86988	1.14443	0.00100901
1451097_at	Vasp	vasodilator-stimulated phosphoprotein	0.187393	0.216932	0.0479533	0.904625	1.14335	9.21266e-06
1445687_at	Gm885	mast cell immunoglobulin like receptor 1 [Source:MGI Symbol;Acc:MGI:2685731]	0.562783	0.00739235	0.303683	0.626723	1.14093	5.96995e-06
1421998_at	LOC100047963 /// Tor3a	torsin family 3, member A	0.941507	0.000150664	0.367713	0.637079	1.14062	6.98668e-06
1428838_a_at	Dck	deoxycytidine kinase	1.25624	0.000157161	0.48048	0.599777	1.13921	0.000118179
1427351_s_at	Igh-6	immunoglobulin heavy chain 6 (heavy chain of IgM)	0.749743	0.229828	0.00236	0.996429	1.13425	0.00157082
1435458_at	Pim1	proviral integration site 1	0.169113	0.29014	0.06955	0.926889	1.13386	0.000195108
1436195_at	BC046404	family with sequence similarity 211, member A [Source:MGI Symbol;Acc:MGI:2682293]	-0.31306	0.0469682	-0.149967	0.673831	1.13351	3.5958e-05
1417190_at	Nampt	pre-B-cell colony-enhancing factor 1	0.550337	0.0048324	0.19509	0.67447	1.13204	1.75844e-05
1428027_at		uncharacterized LOC100653389	0.0885433	0.742593	0.169643	0.670036	1.12942	0.000455056
1444537_at	AI429363	expressed sequence AI429363	0.328243	0.0545073	0.07681	0.94498	1.12863	1.01876e-05
1422573_at	Ampd3	AMP deaminase 3	0.194193	0.183345	0.103063	0.739165	1.12806	2.95682e-05
1429543_at	6230424C14Rik	RIKEN cDNA 6230424C14 gene	0.161097	0.31823	0.0409967	0.930131	1.12783	1.79648e-05
1455320_at	1929865	nicotinamide phosphoribosyltransferase [Source:MGI Symbol;Acc:MGI:1929865]	0.798533	0.000307833	0.200697	0.768036	1.12664	7.92713e-06
1422612_at	Hk2	hexokinase 2	0.104817	0.428565	0.108903	0.731606	1.12583	7.42354e-06
1448239_at	Hmox1	heme oxygenase (decycling) 1	-0.0537367	0.743185	0.0703667	0.875728	1.12558	1.1878e-05
1450696_at	Psmb9	proteasome (prosome, macropain) subunit, beta type 9 (large multifunctional peptidase 2)	0.78301	0.00146316	0.35204	0.580976	1.12528	3.89272e-05
1435488_at	Mthfd2l	methylenetetrahydrofolate dehydrogenase (NADP+ dependent) 2-like	0.307123	0.103248	0.126287	0.751423	1.12313	0.000110678
1451685_at	Mllt6	myeloid/lymphoid or mixed-lineage leukemia (trithorax homolog, Drosophila); translocated to, 6	0.03924	0.833982	-0.0496967	0.898523	1.12243	5.46206e-05
1425193_at	2010106G01Rik	RIKEN cDNA 2010106G01 gene	0.391903	0.0309537	-0.00375	0.994772	1.12239	1.32586e-05
1423947_at	1110008P14Rik	RIKEN cDNA 1110008P14 gene	0.0157467	0.934951	-0.03449	0.933267	1.12033	2.69131e-05
1452148_at	Lrpap1	low density lipoprotein receptor-related protein associated protein 1	-0.0014	0.995385	-0.08721	0.865223	1.1171	8.09235e-06
1437176_at	AI451557	NLR family, CARD domain containing 5 [Source:MGI Symbol;Acc:MGI:3612191]	0.695047	0.0045889	0.328453	0.633794	1.11641	1.34208e-05
1431055_a_at	Snx10	sorting nexin 10	0.218627	0.119823	0.06392	0.86577	1.11246	7.21735e-06
1419208_at	Map3k8	mitogen activated protein kinase kinase kinase 8	0.271647	0.143965	-0.144953	0.841244	1.11067	3.26825e-05
1415828_a_at	Serp1	stress-associated endoplasmic reticulum protein 1	0.0808633	0.571808	0.0756967	0.804898	1.10862	1.10111e-05
1421266_s_at	Nfkbib	nuclear factor of kappa light chain gene enhancer in B-cells inhibitor, beta	0.297337	0.12773	0.131093	0.744719	1.10859	2.61307e-05
1427624_s_at	Il22 /// Iltifb	interleukin 10-related T cell-derived inducible factor beta	0.0556933	0.754649	-0.0490567	0.933675	1.10709	0.0135563
1418043_at	Abcc5	ATP-binding cassette, sub-family C (CFTR/MRP), member 5	-0.387263	0.308193	-0.433537	0.54941	1.1051	0.00227736
1418261_at	Syk	spleen tyrosine kinase	-0.184273	0.250167	0.0252967	0.971553	1.10409	1.34711e-05
1436778_at	Cybb	cytochrome b-245, beta polypeptide [Source:MGI Symbol;Acc:MGI:88574]	0.281223	0.063141	-0.0652167	0.846581	1.10313	7.59027e-06
1424948_x_at	H2-D1 /// H2-K1 /// LOC100044874	Histocompatibility 2, D region locus 1	0.358757	0.0567237	0.0986067	0.794422	1.10267	1.73275e-05
1417056_at	Psme1	proteasome (prosome, macropain) 28 subunit, alpha	0.797633	0.000316538	0.217883	0.690133	1.10248	8.55289e-06
1425797_a_at	Syk	spleen tyrosine kinase	0.0860967	0.63608	-0.0458	0.931505	1.10193	2.1277e-05
1437279_x_at	Sdc1	syndecan 1	-0.326763	0.125032	-0.396473	0.278653	1.10129	5.15395e-05
1419666_x_at	Nupr1	nuclear protein 1	0.17057	0.290068	0.0933633	0.79191	1.09895	1.1918e-05
1422776_at	Serpinb8	serine (or cysteine) peptidase inhibitor, clade B, member 8	0.38089	0.0329333	0.12081	0.749275	1.0982	1.16505e-05
1427418_a_at	Hif1a	hypoxia inducible factor 1, alpha subunit	0.41869	0.011058	0.18338	0.536685	1.09723	1.67115e-05
1427891_at	Gimap6	GTPase, IMAP family member 6	0.121647	0.659244	0.202207	0.770309	1.09706	0.000408316
1451775_s_at	Il13ra1	interleukin 13 receptor, alpha 1	0.36347	0.087962	0.02945	0.966777	1.09689	0.000119372
1424616_s_at	Frag1	FGF receptor activating protein 1	0.215697	0.260891	0.0477633	0.931136	1.09528	1.10192e-05
1422317_a_at	Il1rl1	interleukin 1 receptor-like 1	0.251673	0.420693	0.411417	0.673831	1.09204	0.000206303
1460241_a_at	St3gal5	ST3 beta-galactoside alpha-2,3-sialyltransferase 5	-0.560343	0.00590768	-0.18718	0.749275	1.0907	1.53826e-05
1456251_x_at	Tspo	translocator protein	0.485523	0.00956087	0.0939933	0.856282	1.08816	1.36934e-05
1448659_at	Casp7	caspase 7	0.270137	0.108855	0.17982	0.56063	1.08432	9.23494e-06
1420500_at	Dnajc1	DnaJ (Hsp40) homolog, subfamily C, member 1	-0.08147	0.609377	-0.0476133	0.892072	1.08148	8.16404e-06
1448951_at	Tnfrsf1b	tumor necrosis factor receptor superfamily, member 1b	0.05241	0.814993	-0.0123	0.9834	1.08069	0.000196765
1448724_at	Cish	cytokine inducible SH2-containing protein	0.0789533	0.766587	-0.0753133	0.869849	1.07999	0.000164828
1455197_at	Rnd1	Rho family GTPase 1 [Source:MGI Symbol;Acc:MGI:2444878]	0.18995	0.245932	-0.00263667	0.994993	1.07973	1.05134e-05
1447633_x_at			0.578417	0.0469879	0.192757	0.799573	1.07596	0.000238307
1441927_at	Syt7	synaptotagmin VII [Source:MGI Symbol;Acc:MGI:1859545]	0.0662467	0.795835	0.0661633	0.903483	1.07593	0.000396027
1433811_at	Mllt6	myeloid/lymphoid or mixed-lineage leukemia (trithorax homolog, Drosophila); translocated to, 6 [Source:MGI Symbol;Acc:MGI:1935145]	-0.0793567	0.655399	-0.182373	0.62605	1.07586	3.78169e-05
1422860_at	Nts	neurotensin	0.0167233	0.955562	-0.00229	0.996934	1.07448	3.83364e-05
1426658_x_at	Phgdh	3-phosphoglycerate dehydrogenase	0.24427	0.152866	0.0141567	0.980167	1.07354	4.42525e-05
1440990_at	Kif26b	kinesin family member 26B [Source:MGI Symbol;Acc:MGI:2447076]	-0.141213	0.531032	-0.12691	0.772506	1.07225	0.0115342
1438531_at	A730054J21Rik	RIKEN cDNA A730054J21 gene	-0.23933	0.229469	-0.03561	0.942995	1.07117	0.01301
1448136_at	Enpp2	ectonucleotide pyrophosphatase/phosphodiesterase 2	0.311277	0.234664	-0.55114	0.565721	1.06958	0.00209892
1438948_x_at	Tspo	translocator protein	0.442443	0.0121829	0.145517	0.710764	1.06956	1.16987e-05
1427035_at	Slc39a14	solute carrier family 39 (zinc transporter), member 14	-0.0255533	0.887547	0.06777	0.891679	1.06926	1.09669e-05
1416386_a_at	M6pr	mannose-6-phosphate receptor, cation dependent	0.131007	0.353357	-0.01185	0.986451	1.06901	1.69875e-05
1442233_at			0.0401033	0.876958	0.232293	0.62605	1.06892	0.000103716
1421075_s_at	Cyp7b1	cytochrome P450, family 7, subfamily b, polypeptide 1	0.288413	0.132327	-0.150087	0.858204	1.06817	0.000809788
1450534_x_at	H2-K1	Histocompatibility 2, K1, K region	0.22198	0.296263	-0.0909633	0.86051	1.06782	0.000145759
1429284_at	Mobkl2b	MOB kinase activator 3B [Source:MGI Symbol;Acc:MGI:2664539]	0.0148067	0.94797	-0.0576133	0.920579	1.06514	4.56042e-05
1418806_at	Csf3r	colony stimulating factor 3 receptor (granulocyte)	-0.0498967	0.77759	-0.12527	0.713499	1.06352	1.00037e-05
1442395_at			0.154433	0.385935	0.139027	0.811327	1.06275	2.44083e-05
1444103_at	Epsti1	Epithelial stromal interaction 1 (breast), mRNA (cDNA clone MGC:28189 IMAGE:3988503)	0.740257	0.0132608	0.616357	0.525063	1.06242	0.000574992
1426906_at	Ifi203	myeloid nuclear differentiation antigen like	1.74362	1.26977e-05	0.932407	0.364322	1.06204	1.53482e-05
1419355_at	Klf7	Kruppel-like factor 7 (ubiquitous)	-0.0196267	0.920308	-0.0448867	0.911377	1.05937	2.24043e-05
1422703_at	Gyk	glycerol kinase	-0.105773	0.513744	-0.171623	0.594168	1.05821	6.96814e-05
1459906_at			-0.132963	0.385253	-0.07466	0.836076	1.05806	9.82983e-05
1416382_at	Ctsc	cathepsin C	0.475	0.010153	0.270873	0.453512	1.05777	1.13261e-05
1453299_a_at	LOC100045567 /// Pnp1 /// Pnp2	purine-nucleoside phosphorylase	0.866153	0.0010869	0.34434	0.565721	1.05765	2.11251e-05
1449556_at	C920025E04Rik /// H2-T23	histocompatibility 2, T region locus 23	0.967317	0.000157102	0.17875	0.861527	1.05751	2.10822e-05
1437929_at	Dact2	dapper homolog 2, antagonist of beta-catenin (xenopus) [Source:MGI Symbol;Acc:MGI:1920347]	0.469623	0.0452758	-0.105773	0.871831	1.05741	5.83719e-05
1425338_at	Plcb4	phospholipase C, beta 4	0.35397	0.058204	0.05865	0.936694	1.05653	4.19558e-05
1426697_a_at	Lrpap1	low density lipoprotein receptor-related protein associated protein 1	-0.0519567	0.787458	-0.11903	0.822552	1.05631	2.69131e-05
1421041_s_at	Gsta1 /// Gsta2 /// LOC100042295	predicted gene 3776	0.960207	0.00931602	-0.226527	0.789864	1.05502	4.14967e-05
1452425_at	Tnfrsf14	tumor necrosis factor receptor superfamily, member 14 (herpesvirus entry mediator)	0.494187	0.0375279	0.12522	0.830184	1.05383	6.24128e-05
1449176_a_at	Dck	deoxycytidine kinase	1.42672	1.64611e-05	0.702297	0.414743	1.05288	1.44487e-05
1421105_at	Jag1	jagged 1	0.03196	0.893399	0.05827	0.932709	1.05187	6.24128e-05
1422161_at	Siglec1	sialic acid binding Ig-like lectin 1, sialoadhesin	0.935143	0.012973	0.163897	0.878697	1.05105	0.0013615
1434773_a_at	Slc2a1	solute carrier family 2 (facilitated glucose transporter), member 1	0.07502	0.626725	-0.0448067	0.909376	1.05021	1.0149e-05
1425548_a_at	Lst1	leukocyte specific transcript 1	0.240077	0.181141	0.151913	0.688227	1.04976	0.00014375
1435226_at	Rnf19b	ring finger protein 19B	0.2793	0.0556623	0.0281433	0.95104	1.04972	1.24369e-05
1427164_at	Il13ra1	interleukin 13 receptor, alpha 1	0.29439	0.0505831	-0.0122033	0.984195	1.04868	1.314e-05
1436797_a_at	Surf4	surfeit gene 4	-0.0670467	0.657416	-0.00875333	0.985411	1.04453	9.84153e-06
1434432_at	Rffl	ring finger and FYVE like domain containing protein	0.00108667	0.996157	-0.175913	0.580976	1.04432	2.82048e-05
1454783_at	Il13ra1	interleukin 13 receptor, alpha 1	0.298533	0.267552	0.00230333	0.997464	1.04389	1.26944e-05
1435144_at			0.0749467	0.639278	0.127817	0.719488	1.04283	1.74484e-05
1438004_at	Pols	PAP associated domain containing 7 [Source:MGI Symbol;Acc:MGI:2682295]	1.00276	0.000170336	0.6316	0.335228	1.04191	1.98574e-05
1428663_at	Sgms2	sphingomyelin synthase 2 [Source:MGI Symbol;Acc:MGI:1921692]	0.355583	0.151529	-0.124607	0.746707	1.03867	0.000137347
1421571_a_at	LOC100041546 /// LOC100045833 /// Ly6c1 /// Ly6c2	lymphocyte antigen 6 complex, locus C2	1.1036	0.000145788	0.129887	0.837651	1.03674	0.000947938
1427629_at	OTTMUSG00000014243 /// Ptprj	protein tyrosine phosphatase, receptor type, J	0.567177	0.0379837	0.07764	0.951142	1.03628	0.000348651
1430799_at	5830432E09Rik		0.209733	0.284994	0.0804467	0.893435	1.03579	9.12594e-05
1416213_x_at	Surf4	surfeit gene 4	-0.08923	0.647767	-0.0273333	0.952308	1.03509	2.51579e-05
1443870_at	Abcc4	ATP-binding cassette, sub-family C (CFTR/MRP), member 4 [Source:MGI Symbol;Acc:MGI:2443111]	-0.0494033	0.738016	-0.103633	0.739165	1.03492	4.51545e-05
1445850_at	9530009M10Rik	protein phosphatase 1, regulatory (inhibitor) subunit 12B [Source:MGI Symbol;Acc:MGI:1916417]	0.00793333	0.97468	0.09519	0.869327	1.03425	7.0604e-05
1421640_a_at	Tank	TRAF family member-associated Nf-kappa B activator	0.324517	0.072868	0.0356333	0.951964	1.03419	2.50824e-05
1431088_at	Foxp4	forkhead box P4 [Source:MGI Symbol;Acc:MGI:1921373]	-0.0751267	0.754566	-0.0984067	0.811327	1.03375	0.00011018
1450454_at	Tor3a	torsin family 3, member A	0.941427	0.000309142	0.23682	0.823917	1.02935	0.000213882
1416695_at	Tspo	translocator protein	0.60579	0.00192124	0.17133	0.693319	1.02925	3.52689e-05
1435685_x_at	Abcc5	ATP-binding cassette, sub-family C (CFTR/MRP), member 5	0.10946	0.440952	0.0156733	0.979809	1.02924	1.06611e-05
1448946_at	Kif3c	kinesin family member 3C	-0.14978	0.30905	-0.0336633	0.95061	1.02839	0.000170731
1422959_s_at	Rnf114	ring finger protein 114	1.24641	0.000257629	0.607627	0.42419	1.028	0.000150444
1418175_at	Vdr	vitamin D receptor	0.334967	0.227416	0.35781	0.230782	1.0277	2.50523e-05
1451593_at	H2-K1	Histocompatibility 2, K1, K region	0.435303	0.0371653	0.137427	0.8176	1.02629	6.97632e-05
1419356_at	Klf7	Kruppel-like factor 7 (ubiquitous)	-0.124573	0.358177	-0.0252367	0.954849	1.02591	2.34142e-05
1426112_a_at	Cd72	CD72 antigen	-0.15083	0.373119	0.17465	0.689027	1.02566	0.000151633
1436037_at	Cerkl /// Itga4	integrin alpha 4 [Source:MGI Symbol;Acc:MGI:96603]	0.36736	0.0454545	0.223013	0.612037	1.02535	4.72374e-05
1449198_a_at	St3gal5	ST3 beta-galactoside alpha-2,3-sialyltransferase 5	-0.142317	0.355017	0.04744	0.917754	1.02531	1.0905e-05
1453913_a_at	Tap2	transporter 2, ATP-binding cassette, sub-family B (MDR/TAP)	0.459567	0.0154683	0.10957	0.807248	1.02384	2.3778e-05
1437635_at	Dcbld2	discoidin, CUB and LCCL domain containing 2 [Source:MGI Symbol;Acc:MGI:1920629]	-0.192913	0.336829	-0.123647	0.781571	1.02256	6.1437e-05
1426396_at	Cd247	CD247 antigen	0.287293	0.284253	0.1398	0.819765	1.02113	0.0104878
1417170_at	Lztfl1	leucine zipper transcription factor-like 1	-0.158727	0.288294	-0.04026	0.903521	1.02034	2.59851e-05
1437956_at	Pik3r6	phosphoinositide-3-kinase, regulatory subunit 6 [Source:MGI Symbol;Acc:MGI:2144613]	0.00591	0.981734	0.117457	0.80394	1.01936	6.40182e-05
1434592_at	Slc16a10	solute carrier family 16 (monocarboxylic acid transporters), member 10 [Source:MGI Symbol;Acc:MGI:1919722]	0.05156	0.833402	0.0746933	0.884842	1.01927	0.000144276
1439834_at	2400009B08Rik	Foxo1 corepressor [Source:MGI Symbol;Acc:MGI:1915484]	0.18806	0.449672	-0.0319633	0.96734	1.0187	0.00317064
1456471_x_at	Phgdh	3-phosphoglycerate dehydrogenase	0.0744567	0.710278	-0.00318	0.995576	1.01861	8.63817e-05
1427932_s_at	A130040M12Rik	RIKEN cDNA A130040M12 gene	0.375107	0.0625412	0.0270467	0.966228	1.01824	1.62802e-05
1456544_at	Tmem38b	transmembrane protein 38B [Source:MGI Symbol;Acc:MGI:1098718]	0.160337	0.285041	-0.24652	0.474815	1.01782	1.41269e-05
1435684_at	Abcc5	ATP-binding cassette, sub-family C (CFTR/MRP), member 5	0.03827	0.810725	0.0104167	0.986481	1.01755	2.1435e-05
1437250_at	Mreg	melanoregulin [Source:MGI Symbol;Acc:MGI:2151839]	0.135637	0.433263	-0.0651767	0.893848	1.01716	6.90883e-05
1421307_at	Car13	carbonic anhydrase 13	0.23229	0.0949495	0.0444967	0.9067	1.01708	1.56104e-05
1438310_at			-0.3477	0.079446	-0.100987	0.789557	1.01675	1.11628e-05
1424614_at	Frag1	FGF receptor activating protein 1	0.20474	0.240798	0.133053	0.72812	1.01671	2.58215e-05
1438767_at	Osm	oncostatin M [Source:MGI Symbol;Acc:MGI:104749]	0.30015	0.108169	0.306853	0.486993	1.01533	0.00013273
1429723_at	6330409N04Rik	RIKEN cDNA 6330409N04 gene	-0.28608	0.062385	-0.136173	0.642203	1.01429	0.000151633
1427565_a_at	Abcc5	ATP-binding cassette, sub-family C (CFTR/MRP), member 5	0.02083	0.923343	-0.0815767	0.859143	1.01386	4.93566e-05
1420342_at	Gdap10	ganglioside-induced differentiation-associated-protein 10	0.66928	0.0175024	0.229263	0.742773	1.01354	0.000166897
1427455_x_at	Igkc	immunoglobulin kappa constant [Source:MGI Symbol;Acc:MGI:96495]	1.1129	0.032833	0.141907	0.908247	1.01313	0.00693622
1436853_a_at	Snca	synuclein, alpha	0.00256	0.993492	-0.172777	0.738354	1.0112	3.21757e-05
1441998_at			0.0181167	0.939931	-0.117563	0.785891	1.01056	0.000102474
1449439_at	Klf7	Kruppel-like factor 7 (ubiquitous)	0.02278	0.901669	0.0580267	0.865223	1.00978	2.53912e-05
1416645_a_at	Afp	alpha fetoprotein	-0.2021	0.275721	-0.19733	0.54977	1.00706	6.24128e-05
1416530_a_at	LOC100045567 /// Pnp1	purine-nucleoside phosphorylase	0.78244	0.000438561	0.3927	0.486993	1.00564	1.37702e-05
1451767_at	Ncf1	neutrophil cytosolic factor 1	0.212837	0.1945	0.173413	0.708289	1.00348	0.000124649
1456498_at	Cerkl /// Itga4	integrin alpha 4 [Source:MGI Symbol;Acc:MGI:96603]	0.32067	0.152486	-0.0115333	0.987692	1.00334	4.21284e-05
1440299_at	E330016A19Rik	Mab-21 domain containing 1 [Source:MGI Symbol;Acc:MGI:2442261]	0.565067	0.0030051	0.364177	0.518829	1.00317	1.40531e-05
1418932_at	LOC100046232 /// Nfil3	nuclear factor, interleukin 3, regulated	0.359857	0.0738977	0.0762733	0.840038	1.00076	7.19366e-05
1418156_at	Kcne4	potassium voltage-gated channel, Isk-related subfamily, gene 4	0.08426	0.672969	0.10188	0.842739	1.00011	0.000381369
1428859_at	ENSMUSG00000070960 /// Paox	polyamine oxidase (exo-N4-amino) [Source:MGI Symbol;Acc:MGI:1916983]	-0.463363	0.00968446	0.0310167	0.943859	-1.00113	0.000291696
1437398_a_at	Aldh9a1	aldehyde dehydrogenase 9, subfamily A1	-0.188467	0.179479	0.0836267	0.793702	-1.00144	2.24319e-05
1454788_at	Arl4c /// LOC632433	ADP-ribosylation factor-like 4C [Source:MGI Symbol;Acc:MGI:2445172]	-0.12431	0.47625	0.125347	0.804295	-1.00154	9.90905e-05
1426900_at	Jmjd1c	jumonji domain containing 1C	-0.334733	0.0516626	-0.07282	0.828494	-1.00361	2.32738e-05
1449311_at	Bach1	BTB and CNC homology 1	-0.0684733	0.704433	-0.04045	0.93704	-1.00413	4.5153e-05
1435464_at	1110003E01Rik	small integral membrane protein 14 [Source:MGI Symbol;Acc:MGI:1915802]	-0.108033	0.517532	-0.11356	0.72996	-1.00476	7.0004e-05
1417108_at	Klc4	kinesin light chain 4	-0.322473	0.0595716	-0.0164667	0.979501	-1.00478	5.54894e-05
1416904_at	Mbnl1	muscleblind-like 1 (Drosophila)	-0.195187	0.193697	-0.09523	0.74392	-1.00532	2.4611e-05
1437765_at	Cpeb3	cytoplasmic polyadenylation element binding protein 3	-0.33542	0.0343453	-0.158513	0.710986	-1.00603	1.80804e-05
1449229_a_at	Cdkl2	cyclin-dependent kinase-like 2 (CDC2-related kinase)	-0.415963	0.0310976	-0.213813	0.551372	-1.00901	0.000157804
1446990_at	Nfia	nuclear factor I/A [Source:MGI Symbol;Acc:MGI:108056]	-0.617733	0.0502846	-0.31869	0.675185	-1.00906	0.000812419
1457539_at	D10Ertd709e	DNA segment, Chr 10, ERATO Doi 709, expressed	-0.446827	0.116308	-0.122997	0.804295	-1.00934	6.63611e-05
1458407_s_at			-0.167173	0.26772	0.119907	0.750444	-1.01072	0.000296476
1452291_at	Arap2	ArfGAP with RhoGAP domain, ankyrin repeat and PH domain 2	-0.612477	0.0243776	-0.0552567	0.900049	-1.01092	1.09433e-05
1437466_at	Alcam	activated leukocyte cell adhesion molecule [Source:MGI Symbol;Acc:MGI:1313266]	-0.29764	0.0624314	-0.171013	0.590651	-1.01335	0.000222289
1454746_at	Plekhm1	pleckstrin homology domain containing, family M (with RUN domain) member 1 [Source:MGI Symbol;Acc:MGI:2443207]	-0.483547	0.0125158	-0.109813	0.752138	-1.01344	2.88349e-05
1421963_a_at	Cdc25b	Cell division cycle 25 homolog B (S. pombe)	-0.12719	0.419925	0.08231	0.833178	-1.01353	2.50824e-05
1453289_at	Eif2c4	argonaute RISC catalytic subunit 4 [Source:MGI Symbol;Acc:MGI:1924100]	-0.46778	0.0167693	-0.0539133	0.907261	-1.01356	2.74017e-05
1416416_x_at	Gstm1	glutathione S-transferase, mu 1	-0.315757	0.0627126	-0.16425	0.618942	-1.01364	2.91351e-05
1416053_at	Lrrn1	leucine rich repeat protein 1, neuronal	-0.35188	0.377536	-0.841027	0.243055	-1.01368	0.00299327
1423182_at	Tnfrsf13b	tumor necrosis factor receptor superfamily, member 13b	-0.44196	0.0222962	0.144417	0.739165	-1.01573	4.07094e-05
1448261_at	Cdh1	cadherin 1	-1.05214	0.000201154	-0.894397	0.0150981	-1.0159	0.000148731
1448791_at	LOC100048642 /// Snx5	sorting nexin 5	-0.02086	0.919767	-0.0427133	0.906615	-1.01754	1.30174e-05
1424123_at	Mfsd7c	major facilitator superfamily domain containing 7C	0.162877	0.37302	0.26447	0.520278	-1.01758	0.000162536
1451629_at	Lbh	limb-bud and heart	-0.514687	0.030751	-0.40086	0.542302	-1.01872	0.000397111
1423066_at	Dnmt3a	DNA methyltransferase 3A	-0.369213	0.0269715	-0.23048	0.565721	-1.01922	1.68389e-05
1451006_at	Xdh	xanthine dehydrogenase	0.04295	0.792077	0.0877033	0.814317	-1.01932	1.10417e-05
1429088_at	Lbh	limb-bud and heart [Source:MGI Symbol;Acc:MGI:1925139]	-0.53551	0.00701861	-0.296293	0.482669	-1.0198	0.000110918
1453286_at	Plxna2	plexin A2 [Source:MGI Symbol;Acc:MGI:107684]	-0.325397	0.08633	-0.18808	0.614642	-1.01993	0.000118178
1436193_at	Man1c1	mannosidase, alpha, class 1C, member 1 [Source:MGI Symbol;Acc:MGI:2446214]	-0.287137	0.0723874	0.0213867	0.971298	-1.02061	1.8503e-05
1448905_at	Nme3	mitochondrial ribosomal protein S34	-0.183397	0.302812	-0.07814	0.879929	-1.0213	5.11834e-05
1434855_at	Amdhd2	amidohydrolase domain containing 2 [Source:MGI Symbol;Acc:MGI:2443978]	-0.30193	0.0620018	-0.03953	0.931406	-1.0222	3.72701e-05
1436329_at	Egr3	early growth response 3	-0.0165267	0.967137	0.270573	0.613095	-1.02231	0.010397
1442659_at	Pcdh9	protocadherin 9 [Source:MGI Symbol;Acc:MGI:1306801]	-0.01649	0.930482	-0.0994933	0.889321	-1.02328	0.000865871
1427020_at	Scara3	scavenger receptor class A, member 3	-0.291293	0.32182	-0.31353	0.691098	-1.02432	0.000372776
1436994_a_at	Hist1h1c	Histone cluster 1, H1c	-0.2637	0.145728	-0.0760133	0.86221	-1.02446	5.11834e-05
1424029_at	Tspyl4	TSPY-like 4	-0.289303	0.0892516	-0.204627	0.641299	-1.0252	0.000774154
1433719_at	Slc9a9	solute carrier family 9 (sodium/hydrogen exchanger), member 9 [Source:MGI Symbol;Acc:MGI:2679732]	-0.32667	0.23739	0.165233	0.78552	-1.02525	0.0112055
1425227_a_at	Atp6v0a1	ATPase, H+ transporting, lysosomal V0 subunit A1	-0.2936	0.0597445	-0.08658	0.802402	-1.02556	1.40441e-05
1417646_a_at	Snx5	sorting nexin 5	-0.02642	0.876958	-0.0190467	0.972871	-1.02682	1.46181e-05
1429144_at	Prei4	preimplantation protein 4	0.0965833	0.543348	0.00955333	0.988382	-1.02721	3.00225e-05
1422217_a_at	Cyp1a1	cytochrome P450, family 1, subfamily a, polypeptide 1	0.148343	0.627503	-0.13583	0.794422	-1.02769	0.0028805
1452543_a_at	Scgb1a1	Secretoglobin, family 1A, member 1 (uteroglobin)	-0.450207	0.126564	-0.690643	0.462036	-1.02787	0.00315645
1443628_at			-0.485687	0.0168167	-0.04536	0.948441	-1.02826	0.000133528
1452764_at	Socs6	suppressor of cytokine signaling 6	-0.186097	0.343047	-0.16886	0.802239	-1.02829	0.00011628
1450716_at	Adamts1	a disintegrin-like and metallopeptidase (reprolysin type) with thrombospondin type 1 motif, 1	-0.623627	0.0154944	-0.630013	0.218426	-1.03017	3.96312e-05
1450786_x_at	Pdlim5	PDZ and LIM domain 5	-0.36795	0.0380101	-0.10894	0.746707	-1.03091	2.95482e-05
1422868_s_at	Gda	guanine deaminase	0.522133	0.00496279	0.522027	0.146634	-1.03131	1.84521e-05
1451313_a_at	1110067D22Rik	RIKEN cDNA 1110067D22 gene	-0.462287	0.0471247	-0.398817	0.542302	-1.03237	0.000121629
1448698_at	Ccnd1	cyclin D1	0.129043	0.479073	0.339813	0.506955	-1.03306	2.51269e-05
1417580_s_at	LOC100044204 /// Selenbp1	selenium binding protein 1	-0.4466	0.0304154	-0.339	0.312497	-1.0332	2.35424e-05
1417933_at	Igfbp6	insulin-like growth factor binding protein 6	-0.0190767	0.931895	-0.201973	0.810021	-1.03427	2.36514e-05
1423140_at	Lipa	lysosomal acid lipase A	-0.00673667	0.972819	-0.0648467	0.831218	-1.03427	2.57149e-05
1440315_at	Mbnl1	muscleblind-like 1 (Drosophila)	-0.0501233	0.775661	-0.0373533	0.942813	-1.0354	0.000238307
1428304_at	Esco2	establishment of cohesion 1 homolog 2 (S. cerevisiae) [Source:MGI Symbol;Acc:MGI:1919238]	-0.290513	0.209689	-0.170317	0.718688	-1.03574	7.05354e-05
1423831_at	Prkag2	protein kinase, AMP-activated, gamma 2 non-catalytic subunit	-0.31387	0.139363	0.0542967	0.891642	-1.03586	0.000930064
1421163_a_at	Nfia	nuclear factor I/A	-0.138723	0.479268	-0.210257	0.684379	-1.03607	0.000278307
1417721_s_at	Laptm5	lysosomal-associated protein transmembrane 5	-0.147863	0.298345	-0.09848	0.772927	-1.03611	1.72142e-05
1434472_at	Dusp3	dual specificity phosphatase 3 (vaccinia virus phosphatase VH1-related)	-0.393243	0.0232696	-0.102163	0.738273	-1.03682	2.36844e-05
1417395_at	Klf4	Kruppel-like factor 4 (gut)	0.208593	0.137728	0.115267	0.70475	-1.03765	2.75127e-05
1427202_at	4833442J19Rik	RIKEN cDNA 4833442J19 gene	-0.179167	0.193579	-0.156423	0.725176	-1.03804	3.88259e-05
1418357_at	Foxg1	forkhead box G1	0.433573	0.158492	0.323397	0.606825	-1.03853	0.0012106
1419291_x_at	Gas5	growth arrest specific 5	-0.213017	0.120249	0.07557	0.811327	-1.03942	9.65773e-06
1417644_at	Sspn	sarcospan	-0.54807	0.157368	-0.40478	0.598243	-1.03946	0.000285806
1451140_s_at	Prkag2	protein kinase, AMP-activated, gamma 2 non-catalytic subunit	-0.28471	0.0970997	-0.104957	0.761736	-1.04039	2.34142e-05
1444177_at	EG626058	PREDICTED: Mus musculus predicted gene, EG626058 (EG626058), mRNA	0.131497	0.418375	-0.14657	0.785081	-1.04206	2.83467e-05
1433581_at	1190002N15Rik /// LOC100044725	RIKEN cDNA 1190002N15 gene	-0.291133	0.124952	-0.0602	0.859771	-1.0434	1.40531e-05
1434314_s_at	Rab11fip5	RAB11 family interacting protein 5 (class I) [Source:MGI Symbol;Acc:MGI:1098586]	-0.403787	0.0143561	0.0642967	0.859701	-1.04364	3.77556e-05
1436573_at	Scrn3 /// Sp9	secernin 3	-0.459043	0.010536	0.206333	0.538853	-1.04387	0.0013862
1423064_at	Dnmt3a	DNA methyltransferase 3A	-0.575963	0.00561885	-0.191807	0.652825	-1.04557	2.07192e-05
1422808_s_at	Dock2	dedicator of cyto-kinesis 2	-0.24691	0.0848442	-0.0287733	0.951652	-1.04734	2.53924e-05
1418413_at	Cav3	caveolin 3	-0.976487	0.0201695	-0.858343	0.22605	-1.0474	0.000718577
1417932_at	Il18	interleukin 18	0.254337	0.133508	0.164907	0.66532	-1.04771	2.61026e-05
1428411_at	1700020I14Rik	RIKEN cDNA 1700020I14 gene [Source:MGI Symbol;Acc:MGI:1913852]	-0.493433	0.0121167	0.0118733	0.980977	-1.04832	1.01231e-05
1437953_at	Prei4	glycerophosphocholine phosphodiesterase GDE1 homolog (S. cerevisiae) [Source:MGI Symbol;Acc:MGI:104898]	0.02916	0.913314	0.132143	0.725691	-1.04857	2.78256e-05
1449852_a_at	Ehd4	EH-domain containing 4	-0.177293	0.197419	0.0102733	0.985148	-1.04891	1.20543e-05
1426397_at	Tgfbr2	transforming growth factor, beta receptor II	-0.08868	0.500119	0.132453	0.642203	-1.04912	8.14967e-06
1441437_at			-0.389403	0.0198677	0.0461633	0.948158	-1.05035	2.86036e-05
1448318_at	Adfp	adipose differentiation related protein	-0.179497	0.199024	0.0617333	0.853412	-1.05195	0.000249098
1448330_at	Gstm1	glutathione S-transferase, mu 1	-0.30047	0.0656739	-0.171427	0.602372	-1.05254	2.11251e-05
1444565_at	BB166591	expressed sequence BB166591	-0.41053	0.160328	0.0175033	0.986873	-1.05311	0.00040139
1437308_s_at	F2r	coagulation factor II (thrombin) receptor	-0.448207	0.0304154	-0.291823	0.642203	-1.05408	2.34142e-05
1419487_at	Mybph	myosin binding protein H	-0.698797	0.0209816	-0.96493	0.236467	-1.0542	0.0157556
1424714_at	Aldoc	aldolase 3, C isoform	-0.0772233	0.733597	0.0205567	0.984084	-1.05438	0.000205161
1416101_a_at	Hist1h1c	Histone cluster 1, H1c	-0.369187	0.025104	-0.0172067	0.975923	-1.055	3.90105e-05
1449363_at	Atf3	activating transcription factor 3	-0.42792	0.0307251	-0.25665	0.486993	-1.05508	5.63848e-05
1418288_at	Lpin1	lipin 1	-0.214107	0.18186	-0.06914	0.858412	-1.05608	5.21482e-05
1415850_at	Rasa3	RAS p21 protein activator 3	-0.281397	0.087962	-0.0328333	0.941582	-1.05628	4.39633e-05
1439616_at			-0.360387	0.0393957	-0.152217	0.625283	-1.05645	9.45025e-06
1448547_at	Rassf3	Ras association (RalGDS/AF-6) domain family member 3	-0.214247	0.160479	-0.01381	0.981248	-1.05662	1.93495e-05
1418344_at	Tmem8	transmembrane protein 8 (five membrane-spanning domains)	-0.43253	0.0342702	0.132267	0.739775	-1.05668	5.74451e-05
1448546_at	Rassf3	Ras association (RalGDS/AF-6) domain family member 3	-0.271053	0.156694	-0.0574967	0.890102	-1.0571	2.10872e-05
1435321_at	Limch1	LIM and calponin homology domains 1	-0.794413	0.00598615	-0.6571	0.28071	-1.05755	0.000230286
1450872_s_at	Lipa	lysosomal acid lipase A	-0.0972667	0.489311	-0.0379433	0.923591	-1.05899	1.73275e-05
1437303_at	Il6st	interleukin 6 signal transducer [Source:MGI Symbol;Acc:MGI:96560]	-0.228343	0.0946959	-0.323703	0.312497	-1.05926	8.63973e-06
1455372_at	Cpeb3	cytoplasmic polyadenylation element binding protein 3	-0.369023	0.112943	-0.163317	0.602646	-1.05959	2.24308e-05
1417848_at	Zfp704	zinc finger protein 704	-0.67509	0.0100186	-0.321667	0.462036	-1.05962	0.000170082
1451148_at	LOC100047214 /// Pink1	PTEN induced putative kinase 1	-0.525657	0.0057745	-0.16639	0.642203	-1.06008	6.38256e-05
1426221_at	Vwa5a	von Willebrand factor A domain containing 5A	-0.234757	0.116826	-0.130027	0.662354	-1.0601	9.76554e-06
1443579_s_at	Depdc6	DEP domain containing MTOR-interacting protein [Source:MGI Symbol;Acc:MGI:2146322]	-0.442717	0.0490736	-0.18774	0.808148	-1.06069	0.000149868
1457670_s_at	Lmna	lamin A [Source:MGI Symbol;Acc:MGI:96794]	0.0134333	0.942319	-0.0778933	0.856757	-1.06091	1.16813e-05
1448143_at	Aldh2	aldehyde dehydrogenase 2, mitochondrial	-0.34129	0.0329749	-0.100317	0.744544	-1.06314	1.0905e-05
1423468_at	Steap3	STEAP family member 3	-0.22301	0.229469	-0.234797	0.489825	-1.06339	7.66256e-05
1448943_at	Nrp1	neuropilin 1	-0.327107	0.0440492	-0.13829	0.72996	-1.06383	3.61405e-05
1420965_a_at	Enc1	ectodermal-neural cortex 1	-0.19574	0.16937	0.00909667	0.984084	-1.06391	1.09751e-05
1455238_at	Mum1l1	melanoma associated antigen (mutated) 1-like 1 [Source:MGI Symbol;Acc:MGI:2445062]	-0.0963967	0.681326	-0.480113	0.537536	-1.06481	0.000130484
1439189_at	Fnip2	folliculin interacting protein 2 [Source:MGI Symbol;Acc:MGI:2683054]	-0.322493	0.0444546	-0.15478	0.614642	-1.06535	3.78125e-05
1440831_at	Bach1	BTB and CNC homology 1	-0.108877	0.472486	-0.03001	0.941369	-1.06769	2.10822e-05
1434500_at	Ttyh2	protein tweety homolog 2-like	-0.345337	0.0314412	-0.16746	0.602372	-1.06786	2.50824e-05
1416326_at	Crip1	cysteine-rich protein 1 (intestinal)	-0.00389667	0.983862	-0.01812	0.969221	-1.06837	7.14299e-06
1436689_a_at	Aldh9a1	aldehyde dehydrogenase 9, subfamily A1	-0.18324	0.192948	0.0636133	0.841244	-1.0701	1.33302e-05
1448163_at	Gnpda1	glucosamine-6-phosphate deaminase 1	-0.347393	0.0796224	0.01026	0.98808	-1.07025	5.09036e-05
1420959_at	Asph	aspartate-beta-hydroxylase	-0.149977	0.291618	-0.183683	0.633794	-1.07135	2.22951e-05
1444232_at	Prkg1	protein kinase, cGMP-dependent, type I	-0.640783	0.00502269	-0.24439	0.595482	-1.07162	0.00010023
1450976_at	Ndrg1	N-myc downstream regulated gene 1	-0.531193	0.0150417	-0.327647	0.399947	-1.07222	6.78332e-05
1426785_s_at	Mgll	monoglyceride lipase	0.2492	0.10576	0.0557833	0.902729	-1.07235	0.000148818
1449155_at	Polr3g	polymerase (RNA) III (DNA directed) polypeptide G	-0.668157	0.013827	-0.38078	0.230782	-1.07243	3.69134e-05
1419276_at	Enpp1	ectonucleotide pyrophosphatase/phosphodiesterase 1	0.0966267	0.515766	0.2	0.522387	-1.07267	0.000445934
1416759_at	Mical1	microtubule associated monoxygenase, calponin and LIM domain containing 1	-0.4502	0.0407225	-0.22718	0.57831	-1.07356	4.04939e-05
1420375_at	Kif3a	kinesin family member 3A	-0.0318667	0.849116	-0.143563	0.633276	-1.07366	1.57756e-05
1448502_at	Slc16a7	solute carrier family 16 (monocarboxylic acid transporters), member 7	-0.220157	0.215483	0.0233233	0.966045	-1.07515	3.47969e-05
1451289_at	Dclk1	doublecortin-like kinase 1	-0.495547	0.0717881	-0.792563	0.42419	-1.07572	0.0029205
1419662_at	Ogn	osteoglycin	-0.307477	0.355092	-0.889013	0.212475	-1.07637	1.1684e-05
1419033_at	2610018G03Rik	RIKEN cDNA 2610018G03 gene	-0.353823	0.0821117	-0.288447	0.548248	-1.07668	0.000182422
1452716_at	5730469M10Rik	RIKEN cDNA 5730469M10 gene	-0.23801	0.161419	-0.272433	0.434688	-1.07941	1.67013e-05
1420859_at	Pkia	protein kinase inhibitor, alpha	-0.39562	0.18186	-0.573453	0.318165	-1.0797	0.000406962
1447693_s_at	Neo1	neogenin [Source:MGI Symbol;Acc:MGI:1097159]	-0.589793	0.018529	-0.319407	0.617087	-1.08005	0.000624124
1427050_at	Txndc16	RIKEN cDNA 5730420B22 gene	-0.336647	0.0457618	-0.109397	0.803658	-1.08055	3.15816e-05
1434034_at	Cerk /// LOC676420	ceramide kinase	-0.418467	0.0190383	0.0303033	0.951964	-1.08184	1.77771e-05
1428822_a_at	Snx24	sorting nexing 24 [Source:MGI Symbol;Acc:MGI:1916476]	-0.29294	0.0570866	0.0562567	0.867483	-1.08185	1.4945e-05
1456439_x_at	Mical1	microtubule associated monoxygenase, calponin and LIM domain containing 1	-0.408177	0.0471247	-0.243387	0.514644	-1.08282	2.20785e-05
1429178_at	Odz3	odd Oz/ten-m homolog 3 (Drosophila)	-0.530153	0.074383	-0.451143	0.642203	-1.08334	0.00135245
1417669_at	Abhd12	abhydrolase domain containing 12	-0.233923	0.166285	0.111897	0.764914	-1.08416	3.4161e-05
1435945_a_at	Kcnn4	potassium intermediate/small conductance calcium-activated channel, subfamily N, member 4	-0.0957733	0.57678	0.166433	0.633794	-1.08491	0.000282615
1451518_at	Zfp709	zinc finger protein 709	-0.441003	0.106612	-0.183353	0.709769	-1.08626	0.000106881
1423952_a_at	Krt7	keratin 7	-1.99005	0.000214399	-1.22019	0.0394367	-1.08714	6.96814e-05
1428140_at	Oxct1	3-oxoacid CoA transferase 1	-0.49801	0.0100186	-0.172307	0.563135	-1.08748	2.30507e-05
1421813_a_at	Psap	prosaposin	-0.17199	0.311715	-0.0791567	0.841079	-1.08774	1.93577e-05
1460204_at	Tec	cytoplasmic tyrosine kinase, Dscr28C related (Drosophila)	-0.256567	0.101511	-0.0504267	0.918076	-1.08778	1.31208e-05
1444311_at	Arhgap25	Rho GTPase activating protein 25 [Source:MGI Symbol;Acc:MGI:2443687]	-0.378953	0.0209585	-0.0120667	0.980112	-1.08815	0.000451102
1437762_at	Rab39	RAB39, member RAS oncogene family [Source:MGI Symbol;Acc:MGI:2442855]	-0.142757	0.67639	0.378503	0.330128	-1.08838	2.01797e-05
1450779_at	Fabp7	fatty acid binding protein 7, brain	-0.341367	0.112557	-0.06767	0.895099	-1.08847	5.38235e-05
1433924_at	104748	paternally expressed 3	-0.583477	0.00473915	-0.620583	0.486789	-1.0895	2.42944e-05
1427072_at	Stard8	START domain containing 8	-0.333283	0.0404853	0.10324	0.79191	-1.0898	2.50609e-05
1427243_at	Rell1	RELT-like 1	-0.20256	0.158713	0.06388	0.847848	-1.09187	8.14967e-06
1416805_at	1110032E23Rik	family with sequence similarity 198, member B	-0.271427	0.065017	-0.216693	0.546002	-1.09187	4.62291e-05
1416882_at	Rgs10	Regulator of G-protein signalling 10	-0.182913	0.21787	0.0826367	0.811327	-1.09211	1.73567e-05
1418601_at	Aldh1a7	aldehyde dehydrogenase family 1, subfamily A7	-0.778273	0.0167693	-0.950017	0.195329	-1.09254	0.000261095
1426042_at	Fgd4	FYVE, RhoGEF and PH domain containing 4	-0.46506	0.0654264	-0.165947	0.750641	-1.09258	0.000511501
1444086_at	E030049G20Rik	NCK-associated protein 5 [Source:MGI Symbol;Acc:MGI:2686394]	-0.984337	0.00153193	-0.638857	0.392075	-1.09429	0.00154569
1450700_at	Cdc42ep3	CDC42 effector protein (Rho GTPase binding) 3	-0.28013	0.0724119	-0.0786267	0.814317	-1.0943	1.94896e-05
1448327_at	Actn2	actinin alpha 2	-0.57479	0.012001	-0.81956	0.112701	-1.09472	0.00131565
1419605_at	Mgl1	macrophage galactose N-acetyl-galactosamine specific lectin 1	-0.0556633	0.880389	0.360023	0.50912	-1.09694	0.000359296
1435749_at	Gda	guanine deaminase [Source:MGI Symbol;Acc:MGI:95678]	0.391377	0.0167031	0.52404	0.323943	-1.09699	8.25779e-06
1449410_a_at	Gas5	growth arrest specific 5	-0.207133	0.184449	0.0481333	0.904766	-1.09705	1.50565e-05
1452217_at	Ahnak	AHNAK nucleoprotein (desmoyokin)	-0.217773	0.118678	-0.0597267	0.861961	-1.09709	8.18588e-06
1451306_at	Cdca7l	cell division cycle associated 7 like	-0.301597	0.0526891	-0.111713	0.764936	-1.09835	6.24128e-05
1428074_at	Tmem158	transmembrane protein 158	-0.288743	0.140033	-0.363907	0.563715	-1.09954	5.44803e-05
1443206_at			-0.250817	0.125732	0.0331133	0.97611	-1.10057	3.5468e-05
1448944_at	Nrp1	neuropilin 1	-0.30555	0.0483768	-0.18891	0.506955	-1.10082	1.84084e-05
1422561_at	Adamts5 /// LOC100048332	a disintegrin-like and metallopeptidase (reprolysin type) with thrombospondin type 1 motif, 5 (aggrecanase-2)	-0.895927	0.00244121	-1.01022	0.0703665	-1.10091	2.53912e-05
1440443_at	E030016H06Rik	RIKEN cDNA E030016H06 gene	-0.0556367	0.813606	0.126873	0.829226	-1.10202	0.000188457
1435169_at	A930001N09Rik	RIKEN cDNA A930001N09 gene	-0.409353	0.0219498	-0.0740333	0.845819	-1.10216	0.000158236
1417585_at	Nup210	nucleoporin 210	-0.124447	0.481218	0.21831	0.549576	-1.10266	0.000211318
1448237_x_at	Ldhb	lactate dehydrogenase B	-0.0743567	0.615148	-0.118273	0.758421	-1.103	0.000114164
1460057_at	Gdf3	growth differentiation factor 3 [Source:MGI Symbol;Acc:MGI:95686]	-0.0173067	0.935779	0.183107	0.606825	-1.10476	0.00153491
1417903_at	Dfna5	deafness, autosomal dominant 5 homolog (human)	-0.304027	0.076033	-0.01578	0.978926	-1.1059	0.000109034
1450881_s_at	Gpr137b	G protein-coupled receptor 137B	-0.174937	0.2246	-0.110743	0.739747	-1.10921	6.75457e-05
1422606_at	C1qtnf3	C1q and tumor necrosis factor related protein 3	-0.68151	0.0751251	-0.454483	0.594168	-1.10924	0.00264018
1417123_at	Vav3	vav 3 oncogene	-0.09718	0.575231	0.0939033	0.858165	-1.10996	0.000117969
1436528_at	Kazald1	Kazal-type serine peptidase inhibitor domain 1	-0.16311	0.453619	-0.0160967	0.988095	-1.11012	0.000190843
1442849_at	Lrp1	low density lipoprotein receptor-related protein 1 [Source:MGI Symbol;Acc:MGI:96828]	-0.528263	0.0310976	-0.00254667	0.997175	-1.11016	9.03008e-06
1446354_at	C130098B18Rik	RIKEN cDNA C130098B18 gene	-0.387103	0.0624368	-0.195553	0.657859	-1.11022	0.000189476
1419249_at	Pftk1	PFTAIRE protein kinase 1	-0.16008	0.317485	-0.0632633	0.843266	-1.11102	8.56406e-06
1434175_s_at	2210010N04Rik	tectonin beta-propeller repeat containing 1	-0.1793	0.281088	-0.0952133	0.793061	-1.11222	1.67238e-05
1438602_s_at	Masp1	mannan-binding lectin serine peptidase 1	-0.0343433	0.916056	-0.11819	0.903733	-1.1133	0.000409894
1424842_a_at	Arhgap24	Rho GTPase activating protein 24	-0.0687433	0.704813	-0.101233	0.721038	-1.1158	7.70404e-06
1448300_at	Mgst3	microsomal glutathione S-transferase 3	-0.0765267	0.61945	-0.0661233	0.855279	-1.11969	3.74174e-05
1415855_at	Kitl	kit ligand	-0.0924233	0.701454	-0.0358867	0.965119	-1.1197	8.31799e-05
1421028_a_at	Mef2c	myocyte enhancer factor 2C	-0.11306	0.47374	0.0015	0.998066	-1.12164	3.24969e-05
1421137_a_at	Pkib	protein kinase inhibitor beta, cAMP dependent, testis specific	-0.352037	0.0587141	-0.167567	0.625199	-1.12185	2.94909e-05
1438540_at	Col25a1	collagen, type XXV, alpha 1 [Source:MGI Symbol;Acc:MGI:1924268]	-0.278857	0.458676	-0.6229	0.529377	-1.12192	0.00225647
1436200_at	Lonrf3	LON peptidase N-terminal domain and ring finger 3	-0.29067	0.0757037	-0.176463	0.615891	-1.12275	3.86621e-05
1419606_a_at	Tnnt1	troponin T1, skeletal, slow	-0.47399	0.102901	-0.68227	0.249886	-1.12349	0.000146609
1434657_at	Gls	glutaminase [Source:MGI Symbol;Acc:MGI:95752]	-0.676807	0.00133026	-0.160697	0.602407	-1.12396	1.57249e-05
1453571_at	Depdc6	DEP domain containing MTOR-interacting protein	-0.246983	0.105942	-0.0731	0.840011	-1.12469	1.16505e-05
1454646_at	Tcp11l2	t-complex 11 (mouse) like 2 [Source:MGI Symbol;Acc:MGI:2444679]	-0.338507	0.0630531	-0.19284	0.565721	-1.12481	5.19737e-05
1434263_at	F630110N24Rik	major facilitator superfamily domain containing 12 [Source:MGI Symbol;Acc:MGI:3604804]	-0.182867	0.247643	-0.0811433	0.844935	-1.12534	8.07147e-06
1420647_a_at	Krt8	keratin 8	-2.22941	2.09083e-06	-1.16915	0.0415105	-1.12544	8.11149e-05
1418452_at	Gng2	guanine nucleotide binding protein (G protein), gamma 2 subunit	-0.20495	0.524842	-0.227187	0.69661	-1.1268	0.000716812
1417109_at	Tinagl1	tubulointerstitial nephritis antigen-like	-0.08368	0.765884	-0.0558467	0.957817	-1.12734	0.00030755
1434366_x_at	C1qb	complement component 1, q subcomponent, beta polypeptide	-0.577767	0.0635792	0.50591	0.146634	-1.12795	3.59382e-05
1438030_at	Rasgrp3	RAS, guanyl releasing protein 3 [Source:MGI Symbol;Acc:MGI:3028579]	-0.74663	0.00151895	-0.391893	0.335228	-1.12905	0.000142985
1451201_s_at	Rnh1	ribonuclease/angiogenin inhibitor 1	0.0297667	0.874024	-0.08135	0.819765	-1.12971	9.69392e-06
1435748_at	Gda	guanine deaminase [Source:MGI Symbol;Acc:MGI:95678]	0.37393	0.0192457	0.536847	0.240896	-1.12977	5.20444e-06
1423924_s_at	Tspan14	tetraspanin 14	-0.280927	0.0775053	0.0673767	0.846581	-1.13115	1.40308e-05
1428650_at	Tns1	tensin 1 [Source:MGI Symbol;Acc:MGI:104552]	-0.47283	0.00968446	-0.218013	0.528804	-1.13296	0.00123931
1451203_at	Mb	myoglobin	-0.38532	0.375019	-0.884513	0.0790347	-1.14004	6.38031e-05
1436322_a_at	2810001A02Rik	RIKEN cDNA 2810001A02 gene	0.0119467	0.970299	0.181693	0.663585	-1.14115	5.27162e-05
1417647_at	Snx5	sorting nexin 5	-0.36726	0.0288268	-0.00784	0.98836	-1.14278	7.59027e-06
1436560_at	Kif3a	kinesin family member 3A	-0.413463	0.0297331	0.0674067	0.844321	-1.14279	1.00227e-05
1450058_at	Asph	aspartate-beta-hydroxylase	-0.13575	0.431279	-0.0685433	0.87751	-1.14283	5.33708e-05
1426784_at	Trim47	tripartite motif protein 47	-0.21535	0.117593	-0.0736733	0.838564	-1.14386	1.69044e-05
1450852_s_at	F2r	coagulation factor II (thrombin) receptor	-0.44781	0.0303218	-0.35199	0.672436	-1.14395	1.38275e-05
1434301_at	D330050I23Rik	family with sequence similarity 84, member B [Source:MGI Symbol;Acc:MGI:3026924]	-0.00607333	0.979052	-0.11998	0.788197	-1.14481	1.12234e-05
1460239_at	Tspan13	tetraspanin 13	-0.183127	0.339619	-0.191713	0.634894	-1.14571	7.5046e-05
1455235_x_at	Ldhb	lactate dehydrogenase B	-0.20206	0.160516	-0.0993533	0.744764	-1.14598	0.000298743
1416926_at	Trp53inp1	transformation related protein 53 inducible nuclear protein 1	-0.23289	0.100996	-0.0387033	0.921781	-1.1473	1.38874e-05
1417394_at	Klf4	Kruppel-like factor 4 (gut)	0.0380633	0.866422	-0.0213033	0.969758	-1.14946	6.11335e-06
1421547_at	Cd180	CD180 antigen	-0.29854	0.0863481	-0.0759	0.870162	-1.14959	2.86036e-05
1418084_at	Nrp1	neuropilin 1	-0.37403	0.0242915	-0.115677	0.692145	-1.15008	2.1545e-05
1457322_at			-0.24627	0.296263	0.336433	0.638857	-1.1501	3.84093e-05
1453072_at	Gpr160	G protein-coupled receptor 160 [Source:MGI Symbol;Acc:MGI:1919112]	-0.0871233	0.693365	0.289933	0.565721	-1.15058	0.000524685
1418677_at	Actn3	actinin alpha 3	-0.60264	0.0411679	-0.839553	0.356082	-1.1507	0.000178588
1454824_s_at	Mtus1	mitochondrial tumor suppressor 1 [Source:MGI Symbol;Acc:MGI:2142572]	-0.396027	0.014576	-0.00268333	0.995576	-1.15159	8.85957e-06
1423259_at	Id4 /// LOC100045546	Inhibitor of DNA binding 4	-0.326927	0.115183	-0.677357	0.642203	-1.15381	0.000396432
1449841_at	Kif3a	kinesin family member 3A	-0.329473	0.0481647	-0.0645833	0.848634	-1.1544	8.86395e-06
1428622_at	Depdc6	DEP domain containing MTOR-interacting protein [Source:MGI Symbol;Acc:MGI:2146322]	-0.436047	0.0377704	-0.15904	0.603149	-1.15656	6.24096e-06
1452016_at	Alox5ap	arachidonate 5-lipoxygenase activating protein	0.1017	0.517728	0.228473	0.523953	-1.15746	5.3054e-05
1432466_a_at	Apoe	apolipoprotein E	0.0452667	0.772459	-0.00350667	0.994968	-1.15837	1.40705e-05
1450040_at	Timp2	tissue inhibitor of metalloproteinase 2	-0.226287	0.21268	-0.19948	0.59994	-1.1584	2.53924e-05
1454880_s_at	Bmf	BCL2 modifying factor [Source:MGI Symbol;Acc:MGI:2176433]	-0.71634	0.0022368	-0.453223	0.213096	-1.15849	2.06927e-05
1420725_at	Tmlhe	trimethyllysine hydroxylase, epsilon	-0.336323	0.0550131	-0.19681	0.615891	-1.15882	3.62216e-05
1417611_at	Tmem37	transmembrane protein 37	0.219623	0.250717	0.170927	0.62942	-1.15894	0.000366756
1433769_at	Als2cl	ALS2 C-terminal like [Source:MGI Symbol;Acc:MGI:2447532]	-0.458093	0.0290266	-0.329893	0.354672	-1.16172	8.35087e-05
1435989_x_at	Krt8	keratin 8	-2.17229	9.55778e-06	-1.09644	0.0286099	-1.16175	0.000114752
1429316_at	Rasgef1a	RasGEF domain family, member 1A [Source:MGI Symbol;Acc:MGI:1917977]	-0.524957	0.0263649	-0.6158	0.266109	-1.16252	0.000396027
1453049_at	6620401M08Rik	small VCP/p97-interacting protein [Source:MGI Symbol;Acc:MGI:1922994]	-0.261463	0.313289	0.0136867	0.98273	-1.16256	7.13441e-05
1424130_a_at	Ptrf	polymerase I and transcript release factor	-0.28901	0.137674	-0.227143	0.78597	-1.16307	5.02753e-05
1445689_at			-0.2896	0.250658	-0.087	0.911821	-1.16476	0.000269563
1423298_at	Add3	adducin 3 (gamma)	-0.471467	0.0111222	0.00383	0.993374	-1.16512	2.42911e-05
1447854_s_at	Hist2h2be	histone cluster 2, H2be [Source:MGI Symbol;Acc:MGI:2448415]	0.24538	0.233032	-0.1524	0.631189	-1.16587	1.24506e-05
1452942_at	Tmem65	transmembrane protein 65 [Source:MGI Symbol;Acc:MGI:1922118]	-0.21505	0.134003	-0.0394133	0.915805	-1.16618	1.29681e-05
1440108_at	Foxp2	forkhead box P2 [Source:MGI Symbol;Acc:MGI:2148705]	-0.70514	0.00787061	-0.600387	0.339694	-1.1664	0.00211417
1450884_at	Cd36	CD36 antigen	-0.559157	0.0045156	-0.169703	0.576958	-1.16702	5.08176e-05
1423691_x_at	Krt8	keratin 8	-2.21301	2.74578e-05	-1.04658	0.0218657	-1.16733	2.05945e-05
1426169_a_at	Lat2	linker for activation of T cells family, member 2	-0.361367	0.0474925	-0.112777	0.793702	-1.16779	2.76048e-05
1456006_at	Bcl2l11	BCL2-like 11 (apoptosis facilitator)	-0.40246	0.0216221	0.00399333	0.99438	-1.16854	0.000320595
1420726_x_at	Tmlhe	trimethyllysine hydroxylase, epsilon	-0.431667	0.0432151	-0.160593	0.673831	-1.17063	5.62592e-05
1429987_at	9930013L23Rik	RIKEN cDNA 9930013L23 gene [Source:MGI Symbol;Acc:MGI:2443629]	-0.66129	0.0210901	-0.976887	0.506338	-1.17281	0.000208243
1426731_at	Des	desmin	-0.636797	0.0174079	-0.718877	0.249886	-1.17342	0.000264762
1434307_at	Tmem64	transmembrane protein 64 [Source:MGI Symbol;Acc:MGI:2140359]	-0.528067	0.0110412	-0.0511067	0.911377	-1.17351	1.08742e-05
1457042_at	AI256396	EST AI256396	-0.59964	0.0888216	-0.567913	0.486993	-1.1739	0.000714018
1417951_at	Eno3	enolase 3, beta muscle	-0.32575	0.19457	-0.564613	0.352055	-1.17448	7.47797e-05
1428083_at	2310043N10Rik	RIKEN cDNA 2310043N10 gene	-0.659503	0.00354597	-0.140127	0.655135	-1.17481	3.82062e-05
1423141_at	Lipa	lysosomal acid lipase A	-0.181617	0.227576	-0.139267	0.646023	-1.17789	1.74484e-05
1452404_at	Phactr2	phosphatase and actin regulator 2	-0.519977	0.0100336	-0.119467	0.736103	-1.17857	0.000166235
1435494_s_at	Dsp	desmoplakin	-1.87675	0.00039455	-1.22717	0.0113363	-1.18037	0.00121967
1449315_at	Odz3	odd Oz/ten-m homolog 3 (Drosophila)	-0.667237	0.0793571	-0.50718	0.642203	-1.18201	0.00118898
1428392_at	Rassf2	Ras association (RalGDS/AF-6) domain family 2	-0.351877	0.114758	0.241543	0.617589	-1.18435	0.000380847
1427098_at	Wwp1	WW domain containing E3 ubiquitin protein ligase 1	-0.561377	0.00722582	-0.183663	0.552915	-1.18833	6.38477e-06
1423570_at	Abcg1	ATP-binding cassette, sub-family G (WHITE), member 1	-0.28797	0.0648281	-0.0882	0.805871	-1.19125	8.23161e-06
1417707_at	N4bp2l1	NEDD4 binding protein 2-like 1	-0.1803	0.395894	-0.127167	0.703287	-1.19274	6.23499e-06
1450391_a_at	Mgll	monoglyceride lipase	0.0715233	0.701478	0.00144333	0.997849	-1.19447	0.000149022
1423597_at	Atp8a1	ATPase, aminophospholipid transporter (APLT), class I, type 8A, member 1	-0.292933	0.0557333	-0.120633	0.715493	-1.19543	2.69874e-05
1421129_a_at	Atp2a3	ATPase, Ca++ transporting, ubiquitous	-0.43604	0.0558627	-0.0771533	0.827318	-1.1968	6.22813e-06
1454728_s_at	Atp8a1	ATPase, aminophospholipid transporter (APLT), class I, type 8A, member 1 [Source:MGI Symbol;Acc:MGI:1330848]	-0.44994	0.0255487	-0.153463	0.671064	-1.19756	1.58383e-05
1426892_at	Utrn	utrophin	-0.401057	0.029533	-0.488347	0.0949369	-1.1998	0.000105824
1448117_at	Kitl	kit ligand	-0.0887667	0.710278	-0.133813	0.765383	-1.20023	6.8401e-05
1445659_at		cathepsin A [Source:MGI Symbol;Acc:MGI:97748]	-0.60112	0.0278029	-0.506663	0.421329	-1.20086	0.00026948
1460125_at		coiled-coil domain containing 141 [Source:MGI Symbol;Acc:MGI:1919735]	-0.647983	0.0409041	-0.890327	0.0819076	-1.20131	0.000721257
1438175_x_at	Myom2	myomesin 2 [Source:MGI Symbol;Acc:MGI:1328358]	-0.624293	0.00694837	-0.916593	0.0179552	-1.20139	0.000131534
1456087_at	Nfia	nuclear factor I/A [Source:MGI Symbol;Acc:MGI:108056]	-0.372303	0.0597445	-0.440583	0.370581	-1.20231	1.29831e-05
1439478_at	Acot2	acyl-CoA thioesterase 2 [Source:MGI Symbol;Acc:MGI:2159605]	-0.301043	0.0503686	0.000453333	0.998936	-1.20334	5.22893e-06
1423571_at	S1pr1	endothelial differentiation sphingolipid G-protein-coupled receptor 1	-0.110737	0.457015	0.143687	0.642203	-1.20357	1.41269e-05
1415854_at	Kitl	kit ligand	-0.0619833	0.860306	-0.195847	0.751423	-1.20487	0.000502614
1420378_at	Sftpd	surfactant associated protein D	-1.7445	0.00292656	-1.68035	0.00987164	-1.20614	0.00452928
1436678_at	Sgcb	sarcoglycan, beta (dystrophin-associated glycoprotein) [Source:MGI Symbol;Acc:MGI:1346523]	-0.104253	0.536591	0.107087	0.885215	-1.20845	2.91351e-05
1459253_at	Arrdc3	Arrestin domain containing 3, mRNA (cDNA clone IMAGE:5344962)	-0.404213	0.0791462	-0.102853	0.841079	-1.20935	0.000500463
1450138_a_at	Serpinb6a	serine (or cysteine) peptidase inhibitor, clade B, member 6a	-0.10796	0.427592	0.0937967	0.786513	-1.20984	1.0905e-05
1452657_at	Ap1s2	Adaptor-related protein complex 1, sigma 2 subunit	0.0158833	0.938127	0.0990133	0.74562	-1.21003	4.81463e-06
1449110_at	Rhob	ras homolog gene family, member B	-0.285567	0.053391	-0.09775	0.763558	-1.21084	7.98893e-06
1424965_at	Lpxn	leupaxin	-0.293857	0.0599497	0.0979233	0.742402	-1.21112	1.16234e-05
1416918_at	Dlg3	discs, large homolog 3 (Drosophila)	-0.585123	0.00839896	-0.206283	0.546781	-1.21244	1.2964e-05
1429841_at	Megf10	multiple EGF-like-domains 10 [Source:MGI Symbol;Acc:MGI:2685177]	-0.514333	0.0384695	-0.59264	0.427918	-1.21308	0.000388396
1434150_a_at	Higd1c /// Mettl7a1 /// Mettl7a2	methyltransferase like 7A2	-0.5028	0.0592559	-0.273517	0.424026	-1.21396	2.14946e-05
1455652_at	Kif3a	kinesin family member 3A [Source:MGI Symbol;Acc:MGI:107689]	-0.486283	0.0367518	-0.0640233	0.898051	-1.21436	0.000247803
1436569_at	Prex2	phosphatidylinositol-3,4,5-trisphosphate-dependent Rac exchange factor 2 [Source:MGI Symbol;Acc:MGI:1923385]	-0.414297	0.0439898	-0.637	0.195329	-1.21684	9.16697e-05
1416257_at	Capn2	calpain 2	-0.166647	0.216229	-0.0422633	0.910589	-1.21858	2.99579e-06
1448269_a_at	Klhl13	kelch-like 13 (Drosophila)	-0.52521	0.0359165	-0.501947	0.469742	-1.21939	2.40355e-05
1455101_at	Phactr2	phosphatase and actin regulator 2 [Source:MGI Symbol;Acc:MGI:2446138]	-0.453767	0.0364744	-0.07409	0.892818	-1.22052	9.27888e-06
1428988_at	Abcc3	ATP-binding cassette, sub-family C (CFTR/MRP), member 3	-0.317087	0.0495406	0.250877	0.478778	-1.22153	1.8503e-05
1417963_at	Pltp	phospholipid transfer protein	-0.16873	0.225803	-0.0481333	0.90983	-1.22558	1.45588e-05
1434378_a_at		Max dimerization protein 4	-0.695943	0.00325952	-0.158207	0.653124	-1.22567	5.02753e-05
1429141_at	Neurl2	neuralized-like 2 (Drosophila) [Source:MGI Symbol;Acc:MGI:3043305]	-0.543323	0.00502269	-0.23583	0.496773	-1.22703	1.83862e-05
1429116_at	Slc17a5	solute carrier family 17 (anion/sugar transporter), member 5 [Source:MGI Symbol;Acc:MGI:1924105]	-0.29234	0.0462396	-0.102363	0.733794	-1.2285	3.62141e-06
1430097_at	8430436C05Rik	RIKEN cDNA 8430436C05 gene	-0.34537	0.133962	-0.163277	0.745854	-1.22897	0.000841944
1436033_at	BC031353	family with sequence similarity 214, member A [Source:MGI Symbol;Acc:MGI:2387648]	-0.65974	0.00279591	-0.33011	0.276626	-1.22991	5.90163e-06
1454967_at		RIKEN cDNA A930001N09 gene	-0.45287	0.00821613	-0.07439	0.823356	-1.23067	3.98833e-06
1447936_at		small nucleolar RNA, C/D box 65 [Source:MGI Symbol;Acc:MGI:3819547]	-0.187387	0.174966	0.149377	0.614642	-1.23092	4.1265e-06
1436865_at	Slc26a11	solute carrier family 26, member 11 [Source:MGI Symbol;Acc:MGI:2444589]	-0.32527	0.0481983	-0.05714	0.894278	-1.23123	5.35135e-05
1450699_at	LOC100044204 /// Selenbp1	selenium binding protein 1	-0.574297	0.0188432	-0.374853	0.420127	-1.23314	1.85162e-05
1438211_s_at	Dbp	D site albumin promoter binding protein	-0.63532	0.0235039	0.197357	0.602372	-1.23381	1.1684e-05
1446417_at			-0.0341933	0.913278	0.158973	0.671803	-1.23482	2.16257e-05
1434846_at	Dennd4c	DENN/MADD domain containing 4C	-0.0280467	0.898958	-0.0695733	0.848767	-1.23778	8.85957e-06
1452907_at	Galc	galactosylceramidase	-0.343513	0.0371757	-0.05394	0.872903	-1.23875	4.39228e-06
1427097_at	Wwp1	WW domain containing E3 ubiquitin protein ligase 1	-0.508783	0.00560634	-0.09282	0.765383	-1.23897	3.28587e-06
1423672_at	Ttc30b	tetratricopeptide repeat domain 30B	-0.309077	0.14139	-0.0698667	0.872948	-1.23949	0.00192244
1416832_at	Slc39a8	solute carrier family 39 (metal ion transporter), member 8	-0.4627	0.0268203	0.06993	0.872093	-1.24068	1.09799e-05
1422438_at	Ephx1	epoxide hydrolase 1, microsomal	-0.19643	0.236576	-0.320633	0.56063	-1.24118	2.72282e-05
1456097_a_at	Itgb3bp	integrin beta 3 binding protein (beta3-endonexin)	0.0936933	0.591163	0.108923	0.742291	-1.24228	4.92672e-05
1455008_at	95767	guanine nucleotide binding protein, alpha 12	-0.293497	0.0553509	0.12655	0.665966	-1.24331	5.77179e-06
1439205_at	Nfatc2	nuclear factor of activated T cells, cytoplasmic, calcineurin dependent 2 [Source:MGI Symbol;Acc:MGI:102463]	-0.316653	0.0502942	0.0531067	0.885823	-1.24337	8.23161e-06
1416889_at	Tnni2	troponin I, skeletal, fast 2	-0.35696	0.173829	-0.36891	0.47122	-1.24505	0.00293204
1427929_a_at	Pdxk	pyridoxal (pyridoxine, vitamin B6) kinase	-0.25767	0.0871107	0.0445333	0.905193	-1.24614	1.36934e-05
1424913_at	2310044G17Rik	RIKEN cDNA 2310044G17 gene	-0.37211	0.183029	-0.342553	0.577139	-1.24647	0.000239886
1436520_at	Ahnak2	AHNAK nucleoprotein 2 [Source:MGI Symbol;Acc:MGI:2144831]	-0.43821	0.0119146	-0.297527	0.341994	-1.24648	9.65773e-06
1425108_a_at	BC004728	CDNA sequence BC004728	-0.808537	0.0096279	0.06204	0.86888	-1.25323	5.66174e-06
1455065_x_at	Gnpda1	glucosamine-6-phosphate deaminase 1	-0.337887	0.0326946	0.0215967	0.965119	-1.25511	5.2478e-06
1422747_at	Chek2	checkpoint kinase 2	-0.315307	0.102921	-0.17826	0.642203	-1.25581	0.000301235
1447903_x_at	Ap1s2	adaptor-related protein complex 1, sigma 2 subunit [Source:MGI Symbol;Acc:MGI:1889383]	-0.171587	0.298029	0.0973467	0.742627	-1.25826	3.29699e-06
1433667_at	Lgi3	leucine-rich repeat LGI family, member 3 [Source:MGI Symbol;Acc:MGI:2182619]	-1.12755	0.0112844	-1.16137	0.0661972	-1.25888	0.0011745
1436781_at	Man2b1	mannosidase 2, alpha B1	-0.371983	0.076925	-0.0174	0.973265	-1.25942	1.78196e-05
1426594_at	Frmd4b	FERM domain containing 4B	-0.01822	0.950312	0.30679	0.540306	-1.25945	0.000296964
1435996_at	Card11	caspase recruitment domain family, member 11 [Source:MGI Symbol;Acc:MGI:1916978]	0.0278767	0.893399	0.31662	0.54941	-1.26502	5.08176e-05
1419283_s_at	Tns1	tensin 1	-0.356987	0.0261018	-0.3073	0.327067	-1.26519	1.97512e-05
1420924_at	Timp2	tissue inhibitor of metalloproteinase 2	-0.31804	0.17452	-0.13364	0.696108	-1.26652	0.00134455
1456048_at	Cpeb3	cytoplasmic polyadenylation element binding protein 3	-0.32032	0.0607089	-0.222553	0.520352	-1.26658	5.60062e-05
1443230_at			-0.26444	0.282658	-0.00138667	0.998288	-1.2669	0.000245285
1459794_at			-0.94215	0.0407225	-0.14881	0.715718	-1.26817	6.96084e-06
1454858_x_at	Mettl7a1	methyltransferase like 7A1	-0.55172	0.0057745	-0.264963	0.420127	-1.26829	9.63582e-06
1416871_at	Adam8	a disintegrin and metallopeptidase domain 8	-0.00173333	0.995388	0.289387	0.436971	-1.2713	3.94e-05
1447914_x_at	2600010E01Rik	RIKEN cDNA 2600010E01 gene	0.548083	0.0240459	0.480917	0.498816	-1.27446	8.96784e-05
1459546_s_at	Enpp1	ectonucleotide pyrophosphatase/phosphodiesterase 1	-0.241023	0.185556	0.0735467	0.808059	-1.27707	0.000165904
1435449_at	Bcl2l11	BCL2-like 11 (apoptosis facilitator)	-0.31369	0.070927	-0.0764233	0.839217	-1.27752	7.37635e-05
1449521_at	Cd93	CD93 antigen	-0.17649	0.348533	0.0350633	0.953155	-1.27792	3.47817e-05
1437540_at	Mcoln3	mucolipin 3	-0.0361933	0.857831	-0.0452367	0.943253	-1.28052	0.000767375
1418818_at	Aqp5 /// LOC100046616	aquaporin 5	-1.12494	0.000302202	-1.11026	0.172231	-1.28174	0.00114006
1437829_s_at	Eef2k	eukaryotic elongation factor-2 kinase [Source:MGI Symbol;Acc:MGI:1195261]	-0.376283	0.0231078	-0.02899	0.961838	-1.28269	4.18762e-06
1443998_at		Ras association (RalGDS/AF-6) domain family member 2 [Source:MGI Symbol;Acc:MGI:2442060]	0.209137	0.479159	0.31431	0.649232	-1.28424	0.000582099
1448303_at	Gpnmb	glycoprotein (transmembrane) nmb	-0.114843	0.378458	-0.08767	0.796776	-1.28472	2.42994e-06
1454709_at	Tmem64	transmembrane protein 64 [Source:MGI Symbol;Acc:MGI:2140359]	-0.391313	0.0202152	-0.12468	0.669154	-1.28647	9.14421e-06
1429779_at	Eif2c4	argonaute RISC catalytic subunit 4 [Source:MGI Symbol;Acc:MGI:1924100]	-0.233403	0.120471	-0.133093	0.674367	-1.28754	4.67729e-06
1452359_at	Rell1	RELT-like 1	-0.272573	0.0778157	-0.197413	0.62605	-1.28764	4.81463e-06
1426589_at	Gab3	growth factor receptor bound protein 2-associated protein 3	-0.19064	0.22902	0.0494167	0.908011	-1.28775	9.39223e-06
1445025_at	AU015536	expressed sequence AU015536	-0.216723	0.271951	0.08709	0.918426	-1.29093	2.14272e-05
1423413_at	Ndrg1	N-myc downstream regulated gene 1	-0.488347	0.0374266	-0.54254	0.138501	-1.29293	6.97438e-06
1451361_a_at	Pnpla7	patatin-like phospholipase domain containing 7	-0.31892	0.0817059	-0.13381	0.740952	-1.29332	5.40666e-06
1456242_at	EG653016	predicted gene 7325 [Source:MGI Symbol;Acc:MGI:3649059]	-0.711193	0.0317915	-0.943067	0.486993	-1.29436	0.000799284
1426650_at	Myh8	myosin, heavy polypeptide 8, skeletal muscle, perinatal	-0.782063	0.155415	-0.97191	0.478641	-1.29568	0.00805564
1435397_at	Zbtb44	zinc finger and BTB domain containing 44 [Source:MGI Symbol;Acc:MGI:1925123]	-0.631287	0.0145169	-0.31024	0.56063	-1.29644	2.68415e-05
1438731_at	Sgsh	N-sulfoglucosamine sulfohydrolase (sulfamidase)	-0.583277	0.0161027	-0.0491833	0.886604	-1.30397	1.66609e-05
1419717_at	LOC100044162 /// Sema3e	sema domain, immunoglobulin domain (Ig), short basic domain, secreted, (semaphorin) 3E	-0.11877	0.464422	-0.0263	0.958554	-1.3046	0.000165993
1417455_at	Tgfb3	transforming growth factor, beta 3	-0.740927	0.00204836	-0.599597	0.478641	-1.3047	0.00220581
1417632_at	Atp6v0a1	ATPase, H+ transporting, lysosomal V0 subunit A1	-0.516623	0.00979311	-0.162497	0.613095	-1.3072	3.85316e-06
1416203_at	Aqp1	aquaporin 1	-0.0607267	0.812398	0.168193	0.805715	-1.30744	2.03537e-05
1456174_x_at	Ndrg1	N-myc downstream regulated gene 1	-0.694073	0.00400237	-0.43738	0.217907	-1.31012	1.68059e-05
1417604_at	Camk1	calcium/calmodulin-dependent protein kinase I	-0.04396	0.801624	0.128207	0.771132	-1.31232	9.13838e-06
1448655_at	Lrp1	low density lipoprotein receptor-related protein 1	-0.386813	0.022093	-0.06228	0.856685	-1.3126	3.37376e-06
1438953_at	Figf /// LOC100047108	c-fos induced growth factor	-0.152107	0.646048	-0.47244	0.673831	-1.31334	0.00155957
1429772_at	Plxna2	plexin A2 [Source:MGI Symbol;Acc:MGI:107684]	-0.320307	0.157816	-0.20799	0.565721	-1.31398	4.30888e-05
1419120_at	Lyl1	lymphoblastomic leukemia	-0.32553	0.0498613	0.0607133	0.867872	-1.31405	5.05942e-06
1449151_at	Pctk3	PCTAIRE-motif protein kinase 3	-0.79677	0.00287407	-0.19188	0.577139	-1.31752	6.35045e-05
1449288_at	Gdf3	growth differentiation factor 3	0.03882	0.835318	0.109057	0.719778	-1.31868	1.82358e-05
1435171_at	2810416G20Rik	RIKEN cDNA 2810416G20 gene	-0.0369133	0.867393	-0.18428	0.582507	-1.3203	3.0436e-05
1458943_at			-0.172153	0.518783	-0.0822633	0.916096	-1.32166	0.000166897
1423757_x_at	Igfbp4	insulin-like growth factor binding protein 4	-0.312457	0.0471247	0.24506	0.486999	-1.32259	0.00176377
1448890_at	Klf2	Kruppel-like factor 2 (lung)	0.01889	0.911808	0.0644867	0.834528	-1.32289	6.51152e-06
1420760_s_at	Ndrg1	N-myc downstream regulated gene 1	-0.676597	0.0033681	-0.34756	0.297542	-1.32632	9.15193e-05
1434151_at	Mettl7a1	methyltransferase like 7A1	-0.565327	0.00513807	-0.264203	0.365869	-1.32851	2.77172e-06
1417491_at	Ctsb	cathepsin B	-0.0489967	0.748812	-0.126917	0.733467	-1.32854	3.15377e-06
1429146_at	6620401M08Rik	small VCP/p97-interacting protein [Source:MGI Symbol;Acc:MGI:1922994]	-0.343183	0.0599497	-0.237593	0.55845	-1.33066	3.37931e-06
1416978_at	Fcgrt	Fc receptor, IgG, alpha chain transporter	-0.363487	0.0486408	0.23014	0.560343	-1.33071	1.52701e-05
1438954_x_at	Figf	c-fos induced growth factor	-0.339883	0.187935	-0.552963	0.534875	-1.33291	0.00033324
1457753_at	Tlr13	toll-like receptor 13 [Source:MGI Symbol;Acc:MGI:3045213]	-0.31942	0.0456045	0.0234633	0.958023	-1.3332	5.64939e-06
1426362_at	Tmem144	transmembrane protein 144	-0.25816	0.124952	0.0592833	0.886852	-1.33756	1.64252e-05
1448566_at	Slc40a1	solute carrier family 40 (iron-regulated transporter), member 1	-0.585703	0.0206491	0.0784667	0.892344	-1.33808	5.94443e-05
1437726_x_at	C1qb	complement component 1, q subcomponent, beta polypeptide	-0.589637	0.0665702	0.601227	0.176492	-1.33848	8.74079e-05
1417492_at	Ctsb	cathepsin B	-0.219107	0.149751	-0.00165	0.997321	-1.34268	4.20784e-06
1437941_at	Phka2	phosphorylase kinase alpha 2 [Source:MGI Symbol;Acc:MGI:97577]	-0.865037	0.00710561	-0.1095	0.827165	-1.3428	1.89859e-05
1428899_at	Tmem182	transmembrane protein 182 [Source:MGI Symbol;Acc:MGI:1923725]	-0.78431	0.0566261	-1.02082	0.164268	-1.34604	0.000740134
1448640_at	Slc14a1	solute carrier family 14 (urea transporter), member 1	0.316027	0.153603	0.0808067	0.9331	-1.3527	3.78169e-05
1436867_at	Srl	sarcalumenin [Source:MGI Symbol;Acc:MGI:2146620]	-0.879197	0.00265404	-1.13126	0.198024	-1.35321	0.000177658
1422823_at	Eps8 /// LOC632638	epidermal growth factor receptor pathway substrate 8	0.0127167	0.947631	0.15119	0.669862	-1.35524	3.96312e-05
1428156_at	Gng2	guanine nucleotide binding protein (G protein), gamma 2 [Source:MGI Symbol;Acc:MGI:102705]	-0.230063	0.148102	0.0780167	0.817548	-1.35603	4.60561e-06
1449954_at	Hyal1 /// Nat6	Hyaluronoglucosaminidase 1	-0.1442	0.472092	0.0500233	0.936666	-1.35767	0.000131328
1456480_at	Fry	furry homolog (Drosophila) [Source:MGI Symbol;Acc:MGI:2443895]	-0.39253	0.141717	-0.0648067	0.921688	-1.35863	7.38152e-05
1435386_at	Vwf	Von Willebrand factor homolog	-0.480847	0.0231002	-0.19402	0.628734	-1.35957	5.56499e-06
1416164_at	Fbln5	fibulin 5	-0.594323	0.0176515	-0.864997	0.320139	-1.36193	2.04535e-05
1418770_at	Cd2	CD2 antigen	0.0504433	0.814588	0.0700467	0.875685	-1.36392	0.000694478
1434877_at	Nptx1	neuronal pentraxin 1	-0.00994	0.983484	-0.0612	0.970958	-1.36456	8.1285e-06
1423989_at	2210010N04Rik	tectonin beta-propeller repeat containing 1	-0.234367	0.103248	-0.1939	0.559906	-1.36671	2.36968e-06
1449350_at	Osr1	odd-skipped related 1 (Drosophila)	0.128553	0.395197	-0.02785	0.973784	-1.36736	1.00888e-05
1422529_s_at	Casq2	calsequestrin 2	-0.789993	0.0546765	-1.05492	0.187351	-1.36755	0.001503
1458781_at			-0.0873467	0.765972	0.0476833	0.958554	-1.3705	0.000388045
1419663_at	Ogn	osteoglycin	-0.431827	0.224445	-0.807587	0.529377	-1.37431	0.000187281
1416854_at	Slc34a2	solute carrier family 34 (sodium phosphate), member 2	-2.09015	2.58923e-05	-2.17029	0.0239923	-1.37719	1.32582e-05
1456885_at		septin 8 [Source:MGI Symbol;Acc:MGI:894310]	0.0946167	0.551816	0.143097	0.801013	-1.37756	1.79274e-05
1417534_at	Itgb5	integrin beta 5	-0.39979	0.0245817	0.210137	0.612037	-1.37999	5.41429e-05
1417605_s_at	Camk1	calcium/calmodulin-dependent protein kinase I	-0.12329	0.475044	0.09285	0.769942	-1.38003	3.83021e-06
1425658_at	Cd109	CD109 antigen	-0.237217	0.173458	-0.170283	0.594168	-1.38181	2.35728e-05
1434499_a_at	Ldhb	lactate dehydrogenase B	-0.259807	0.0857264	-0.142303	0.625415	-1.38503	4.65184e-06
1437245_at	Tmem154	transmembrane protein 154 [Source:MGI Symbol;Acc:MGI:2444725]	0.00124	0.997596	-0.0523033	0.927773	-1.38814	0.000148818
1434228_at	Ppm2c	pyruvate dehyrogenase phosphatase catalytic subunit 1 [Source:MGI Symbol;Acc:MGI:2685870]	-0.0729833	0.678391	-0.0775733	0.813601	-1.38992	6.11987e-06
1424914_at	2310044G17Rik	RIKEN cDNA 2310044G17 gene	-0.543143	0.00770973	-0.14912	0.720594	-1.39033	1.45648e-05
1428615_at	P2ry5	lysophosphatidic acid receptor 6 [Source:MGI Symbol;Acc:MGI:1914418]	-0.0442133	0.808379	0.18753	0.63771	-1.39299	4.52006e-06
1451506_at	Mef2c	myocyte enhancer factor 2C	-0.267773	0.16963	0.131543	0.69886	-1.3961	4.29244e-05
1419693_at	Colec12	collectin sub-family member 12	-0.21678	0.328808	-0.186967	0.659874	-1.39677	2.91351e-05
1418643_at	Tspan13	tetraspanin 13	-0.302347	0.138763	-0.08798	0.829043	-1.39866	3.9947e-05
1423704_at	Pla2g15	lysophospholipase 3	-0.15778	0.290665	0.0435567	0.9048	-1.39898	2.49785e-06
1424356_a_at	Metrnl	meteorin, glial cell differentiation regulator-like	-0.0125033	0.958051	0.106997	0.759554	-1.40307	3.71209e-06
1435375_at	Fam105a	cDNA sequence BC052328	-0.22145	0.197866	0.08787	0.811327	-1.40639	2.38822e-06
1459350_at			-0.405823	0.0703549	-0.319377	0.559906	-1.40796	2.07192e-05
1439422_a_at	Fam132a	family with sequence similarity 132, member A	-0.09483	0.533053	0.291843	0.5497	-1.40815	2.19806e-06
1422603_at	Rnase4	ribonuclease, RNase A family 4	-0.241917	0.120507	0.05143	0.890992	-1.4133	1.79274e-05
1442542_at	Eya4	eyes absent 4 homolog (Drosophila) [Source:MGI Symbol;Acc:MGI:1337104]	-0.281667	0.128584	-0.12114	0.806388	-1.41368	3.00225e-05
1417590_at	Cyp27a1	cytochrome P450, family 27, subfamily a, polypeptide 1	-0.210003	0.217405	0.06939	0.929804	-1.41429	0.00010344
1433965_at	Atp8a1	ATPase, aminophospholipid transporter (APLT), class I, type 8A, member 1 [Source:MGI Symbol;Acc:MGI:1330848]	-0.513043	0.0757037	-0.0462033	0.951431	-1.41501	0.000176117
1450510_a_at	Cacna1a	calcium channel, voltage-dependent, P/Q type, alpha 1A subunit	-0.833607	0.001884	-0.442687	0.168764	-1.42006	7.57811e-06
1454617_at	Arrdc3	arrestin domain containing 3 [Source:MGI Symbol;Acc:MGI:2145242]	-0.08259	0.609996	0.32049	0.343068	-1.42111	2.67215e-06
1424713_at	Calml4	calmodulin-like 4	-0.236063	0.317564	0.0624467	0.943859	-1.42288	0.000131451
1430622_at	4833423F13Rik	RIKEN cDNA 4833423F13 gene	-0.707773	0.00585575	0.25405	0.726642	-1.42592	8.30562e-06
1429909_at	2600010E01Rik	proline rich 5 like [Source:MGI Symbol;Acc:MGI:1919696]	0.392653	0.166369	0.326963	0.66651	-1.42884	5.09036e-05
1418370_at	Tnnc1	troponin C, cardiac/slow skeletal	-0.55273	0.0830962	-0.89119	0.227781	-1.43089	2.38923e-05
1419482_at	C3ar1	complement component 3a receptor 1	-0.0131633	0.948562	0.172527	0.623994	-1.43113	4.72374e-05
1418982_at	Cebpa	CCAAT/enhancer binding protein (C/EBP), alpha	-0.549347	0.00425729	-0.0719133	0.841204	-1.43306	2.38822e-06
1443534_at			-0.260833	0.181097	-0.15119	0.62605	-1.43417	1.64762e-06
1418509_at	Cbr2	carbonyl reductase 2	-1.17625	0.000179246	-0.979767	0.00851336	-1.43593	5.02483e-06
1453125_at	Sox11	SRY-box containing gene 11	-1.2199	0.00719967	-1.00421	0.0703665	-1.43722	5.76719e-05
1433639_at	5730593F17Rik	family with sequence similarity 117, member A	-0.317913	0.175983	-0.111073	0.818051	-1.4393	0.00029527
1433662_s_at	Timp2	tissue inhibitor of metalloproteinase 2	-0.29312	0.0541691	-0.100897	0.818604	-1.43941	9.48102e-06
1440840_at	D630004K10Rik	RIKEN cDNA D630004K10 gene	-0.55727	0.0100336	-0.0613367	0.895061	-1.44409	8.05446e-06
1438882_at			-0.372013	0.0872587	0.20993	0.613095	-1.44718	8.56406e-06
1425037_at	Fgd4	FYVE, RhoGEF and PH domain containing 4	-0.430903	0.0117273	-0.13493	0.73222	-1.44926	8.47828e-06
1428751_at	Pacrg	PARK2 co-regulated	-0.483017	0.0597445	-0.554053	0.416414	-1.4497	5.15961e-05
1416389_a_at	Rcbtb2	regulator of chromosome condensation (RCC1) and BTB (POZ) domain containing protein 2	-0.0861867	0.600493	0.131823	0.713338	-1.45094	2.21084e-06
1434930_at	Tpcn1	two pore channel 1	-0.663777	0.00201873	-0.189413	0.540912	-1.45131	0.000108466
1422170_at	Slc5a3	solute carrier family 5 (inositol transporters), member 3	-0.440237	0.11347	-0.09107	0.899123	-1.45208	4.11686e-05
1457579_at	D11Ertd717e	DNA segment, Chr 11, ERATO Doi 717, expressed	-0.634467	0.0377306	-0.15125	0.798979	-1.4539	0.00034852
1450813_a_at	Tnni1	troponin I, skeletal, slow 1	-0.70848	0.072622	-1.23165	0.195329	-1.45557	0.000104819
1422645_at	Hfe	hemochromatosis	-0.0674333	0.700346	0.342613	0.318165	-1.45654	1.87061e-06
1438730_at	BC028801	neuron navigator 1 [Source:MGI Symbol;Acc:MGI:2183683]	-0.560367	0.0235413	-0.16612	0.687794	-1.45728	8.21929e-05
1420127_s_at	Ccpg1	cell cycle progression 1 [Source:MGI Symbol;Acc:MGI:1196419]	-0.554393	0.00845758	-0.0529033	0.89168	-1.4578	5.64939e-06
1436346_at	Cd109	CD109 antigen [Source:MGI Symbol;Acc:MGI:2445221]	-0.306153	0.0857658	-0.0179	0.974141	-1.45943	5.56736e-06
1452834_at	2600010E01Rik	proline rich 5 like [Source:MGI Symbol;Acc:MGI:1919696]	0.40364	0.0263649	0.278417	0.599777	-1.46171	6.48821e-06
1456665_at	Eya4	eyes absent 4 homolog (Drosophila) [Source:MGI Symbol;Acc:MGI:1337104]	-0.232067	0.287398	0.0291567	0.955179	-1.46234	5.64939e-06
1418709_at	Cox7a1	cytochrome c oxidase, subunit VIIa 1	-0.330463	0.0775095	0.107167	0.825436	-1.46482	0.000117867
1443729_at	Mtss1	metastasis suppressor 1	-0.63939	0.0161329	-0.12084	0.827898	-1.46483	6.74142e-06
1452124_at	Ank3	ankyrin 3, epithelial	-0.383203	0.028508	-0.56498	0.427918	-1.46932	7.91556e-05
1422567_at	Fam129a	family with sequence similarity 129, member A	-0.3177	0.0483768	-0.167473	0.596847	-1.4696	2.38257e-06
1415964_at	Scd1	stearoyl-Coenzyme A desaturase 1	-1.01989	0.00199095	-1.01129	0.200237	-1.46984	9.34521e-05
1422824_s_at	Eps8	epidermal growth factor receptor pathway substrate 8	0.07508	0.57957	0.14657	0.642203	-1.47105	4.81463e-06
1450627_at	Ank	progressive ankylosis	-0.336517	0.0328666	0.02804	0.954849	-1.47307	2.50824e-05
1442082_at	C3ar1	complement component 3a receptor 1 [Source:MGI Symbol;Acc:MGI:1097680]	-0.19501	0.210902	0.06644	0.82735	-1.47458	1.07537e-05
1416271_at	Perp	PERP, TP53 apoptosis effector	0.0242533	0.892766	-0.0155833	0.981503	-1.47523	1.37512e-05
1431133_at	Arhgap18	Rho GTPase activating protein 18 [Source:MGI Symbol;Acc:MGI:1921160]	-0.0471467	0.816369	0.216707	0.605938	-1.4757	5.68697e-05
1436212_at	Tmem71	transmembrane protein 71	-0.454413	0.0201306	-0.20845	0.633276	-1.47887	7.36835e-05
1417917_at	Cnn1	calponin 1	-0.553213	0.0150039	-0.802257	0.146634	-1.48164	4.65184e-06
1417063_at	C1qb	complement component 1, q subcomponent, beta polypeptide	-0.34756	0.204971	0.602453	0.114813	-1.48327	0.000237008
1445703_at	Ptchd1	patched domain containing 1	-0.575973	0.149779	-0.3151	0.715627	-1.48386	0.00369509
1416111_at	Cd83	CD83 antigen	-0.277827	0.115816	0.00215	0.997321	-1.48509	3.86347e-05
1451322_at	Cmbl	Carboxymethylenebutenolidase-like (Pseudomonas)	-0.305177	0.152486	-0.236677	0.675185	-1.48575	4.54605e-05
1455266_at	Kif5c	kinesin family member 5C [Source:MGI Symbol;Acc:MGI:1098269]	-0.42669	0.0490995	-0.0547267	0.911896	-1.48767	7.61593e-05
1428157_at	Gng2	guanine nucleotide binding protein (G protein), gamma 2 [Source:MGI Symbol;Acc:MGI:102705]	-0.25807	0.103965	0.00118333	0.998288	-1.4962	2.36968e-06
1459522_s_at	Gyg	glycogenin [Source:MGI Symbol;Acc:MGI:1351614]	-0.43921	0.0089329	-0.0745833	0.806209	-1.49636	1.34757e-06
1424915_s_at	2310044G17Rik	RIKEN cDNA 2310044G17 gene	-0.590083	0.00614984	-0.26265	0.435431	-1.50008	3.30141e-06
1419483_at	C3ar1	complement component 3a receptor 1	-0.214723	0.170779	0.0650367	0.86577	-1.5009	2.59629e-06
1456428_at	Cxcl15	interleukin 8 [Source:MGI Symbol;Acc:MGI:1339941]	-1.97189	1.4864e-05	-2.06857	0.0179552	-1.50337	0.000121494
1447849_s_at	Maf	avian musculoaponeurotic fibrosarcoma (v-maf) AS42 oncogene homolog [Source:MGI Symbol;Acc:MGI:96909]	0.0565367	0.782375	0.21672	0.550626	-1.50729	1.50912e-05
1448407_at	4632428N05Rik	RIKEN cDNA 4632428N05 gene	-0.254387	0.102444	0.114073	0.742291	-1.50777	1.50866e-06
1454677_at	Timp2	tissue inhibitor of metalloproteinase 2	-0.33562	0.051321	-0.119003	0.769253	-1.50828	3.0853e-06
1441548_at	Frmd4b	FERM domain containing 4B [Source:MGI Symbol;Acc:MGI:2141794]	-0.41409	0.238535	-0.378017	0.614642	-1.50831	0.00100141
1452227_at	2310045A20Rik	sel-1 suppressor of lin-12-like 3 (C. elegans)	-0.363917	0.107723	-0.1267	0.709263	-1.50918	6.59717e-05
1440227_at	Slc5a3	solute carrier family 5 (inositol transporters), member 3 [Source:MGI Symbol;Acc:MGI:1858226]	-0.306107	0.277903	-0.288793	0.706492	-1.511	5.08176e-05
1455337_at	Fgd4	FYVE, RhoGEF and PH domain containing 4 [Source:MGI Symbol;Acc:MGI:2183747]	-0.319717	0.0754429	-0.08571	0.782104	-1.51285	1.88167e-06
1434191_at	Tmem195	alkylglycerol monooxygenase [Source:MGI Symbol;Acc:MGI:2442495]	-1.11721	0.000319459	-0.049	0.933267	-1.51364	0.000236132
1435448_at	Bcl2l11	BCL2-like 11 (apoptosis facilitator)	-0.362467	0.0372201	-0.0258967	0.959996	-1.51602	6.99936e-06
1455221_at	Abcg1	ATP-binding cassette, sub-family G (WHITE), member 1	-0.127543	0.413432	-0.140103	0.708395	-1.51848	1.00939e-05
1440339_at	Enpp1	ectonucleotide pyrophosphatase/phosphodiesterase 1 [Source:MGI Symbol;Acc:MGI:97370]	-0.349157	0.039772	0.167827	0.596255	-1.52357	0.000347319
1444494_at	Kbtbd10	kelch-like 41 [Source:MGI Symbol;Acc:MGI:2683854]	-0.946463	0.0368617	-1.08659	0.22605	-1.52812	0.00135171
1433626_at	Plscr4	phospholipid scramblase 4 [Source:MGI Symbol;Acc:MGI:2143267]	-0.304497	0.0502992	-0.21563	0.496269	-1.53163	1.1736e-06
1423153_x_at	Cfh /// LOC100048018	complement component factor h	-0.619953	0.00955001	-0.219627	0.668959	-1.53409	3.20371e-05
1436040_at	LOC100039864	small nucleolar RNA host gene 12 [Source:MGI Symbol;Acc:MGI:1916721]	-0.334323	0.0592146	-0.0981667	0.78552	-1.53698	4.21824e-06
1433695_at	Cnrip1	cannabinoid receptor interacting protein 1 [Source:MGI Symbol;Acc:MGI:1917505]	-0.722627	0.0028061	-0.211233	0.503848	-1.5372	6.78132e-06
1429861_at	Pcdh9	protocadherin 9	-0.177317	0.656257	-0.33063	0.629656	-1.53811	0.000348585
1425133_s_at	Rab3il1	RAB3A interacting protein (rabin3)-like 1	-0.291057	0.0485161	0.424327	0.141579	-1.5405	8.56406e-06
1435370_a_at	Ces3	carboxylesterase 1D	-1.10654	0.00425729	-1.14345	0.00851336	-1.54336	2.70898e-06
1422166_at	Clec2i	C-type lectin domain family 2, member i	0.08768	0.740137	0.184553	0.750444	-1.54343	2.41103e-05
1454966_at	Itga8	integrin alpha 8 [Source:MGI Symbol;Acc:MGI:109442]	-0.850943	0.00286739	-0.956973	0.266801	-1.54455	5.68668e-06
1435492_at	Socs6	suppressor of cytokine signaling 6 [Source:MGI Symbol;Acc:MGI:1924885]	-0.232207	0.163015	-0.187787	0.599777	-1.54685	6.6697e-06
1452299_at	Wwp1	WW domain containing E3 ubiquitin protein ligase 1	-0.585577	0.0061828	-0.06428	0.878154	-1.54744	4.35963e-06
1451348_at	Depdc6	DEP domain containing MTOR-interacting protein	-0.277493	0.233076	-0.0985733	0.761958	-1.54909	2.04636e-05
1421425_a_at	Rcan2	regulator of calcineurin 2	-0.959743	0.0528873	-0.668023	0.5026	-1.55271	6.24081e-05
1456005_a_at	Bcl2l11	BCL2-like 11 (apoptosis facilitator)	-0.48709	0.0080329	-0.12617	0.682101	-1.55538	2.86954e-06
1444987_at	Ctsb	cathepsin B	-0.404657	0.0474925	-0.245507	0.540912	-1.55841	3.10433e-06
1425505_at	Mylk	myosin, light polypeptide kinase	-0.196597	0.319786	-0.469177	0.506338	-1.56348	2.34142e-05
1444080_at	Nav2	neuron navigator 2 [Source:MGI Symbol;Acc:MGI:2183691]	-0.644847	0.0172006	-0.38137	0.395724	-1.56431	1.37743e-05
1419332_at	Egfl6	EGF-like-domain, multiple 6	-1.75683	8.27458e-05	-1.74488	0.00851336	-1.56582	1.71592e-05
1418937_at	Dio2	deiodinase, iodothyronine, type II	-0.48494	0.0379101	-0.58305	0.237479	-1.56854	6.6697e-06
1418852_at	Chrna1 /// LOC100046566	cholinergic receptor, nicotinic, alpha polypeptide 1 (muscle)	-0.69738	0.0100386	-0.687887	0.427918	-1.57168	9.19421e-05
1433735_a_at	Tmem64	transmembrane protein 64 [Source:MGI Symbol;Acc:MGI:2140359]	-0.503507	0.0101308	-0.142617	0.686986	-1.57675	2.82213e-06
1448429_at	Gyg	glycogenin	-0.370707	0.0315543	-0.0637867	0.854671	-1.57736	1.27098e-06
1437072_at	Arhgap25	Rho GTPase activating protein 25 [Source:MGI Symbol;Acc:MGI:2443687]	-0.51775	0.00660532	-0.101197	0.752289	-1.58073	2.38822e-06
1426041_a_at	Fgd4	FYVE, RhoGEF and PH domain containing 4	-0.204593	0.233131	-0.215637	0.634959	-1.58295	1.1621e-06
1449856_at	Rgs18	regulator of G-protein signaling 18	-0.175183	0.388178	0.11342	0.804295	-1.58459	0.000145315
1451507_at	Mef2c	myocyte enhancer factor 2C	-0.43852	0.0161027	-0.0053	0.991896	-1.59029	4.21297e-06
1417273_at	Pdk4	pyruvate dehydrogenase kinase, isoenzyme 4	-0.11547	0.436784	-0.19729	0.602646	-1.5917	0.000264118
1425476_at	Col4a5	procollagen, type IV, alpha 5	-0.752123	0.0125158	-1.13935	0.126495	-1.59878	4.81278e-05
1429881_at	Arhgap15	Rho GTPase activating protein 15 [Source:MGI Symbol;Acc:MGI:1923367]	-0.300843	0.127396	-0.126777	0.728799	-1.60005	2.2007e-05
1452651_a_at	Myl1	myosin, light polypeptide 1	-0.484257	0.17634	-1.48835	0.0953467	-1.60526	0.000256951
1449876_at	Prkg1	protein kinase, cGMP-dependent, type I	-0.746277	0.000887443	-0.42917	0.146634	-1.60765	7.21311e-07
1449428_at	Cldn18	claudin 18	-1.91685	7.08245e-05	-1.91908	0.00851336	-1.60992	3.51521e-05
1448575_at	Il7r	interleukin 7 receptor	-0.385757	0.038435	-0.111057	0.785643	-1.61143	1.40797e-05
1416022_at	Fabp5	fatty acid binding protein 5, epidermal	0.0666733	0.645573	-0.0668833	0.857433	-1.61196	8.72083e-07
1445882_at	Cd300lb	CD300 antigen like family member B [Source:MGI Symbol;Acc:MGI:2685099]	-0.411357	0.0155928	-0.0697467	0.846246	-1.61362	1.44189e-06
1456195_x_at	Itgb5	integrin beta 5	-0.445577	0.0278556	0.08012	0.830653	-1.61649	4.09495e-06
1424902_at	Plxdc1	plexin domain containing 1	-0.37267	0.018448	-0.240647	0.559906	-1.61812	1.26811e-05
1442123_at	2010012P19Rik	RIKEN cDNA 2010012P19 gene [Source:MGI Symbol;Acc:MGI:1919587]	-0.0451967	0.86978	-0.06051	0.915301	-1.61841	0.000113213
1435981_at	Nav2	neuron navigator 2	-0.586107	0.0207734	-0.246853	0.480077	-1.621	6.40182e-05
1447870_x_at	1110002E22Rik	RIKEN cDNA 1110002E22 gene [Source:MGI Symbol;Acc:MGI:1915066]	-0.91541	0.0630531	-1.20907	0.394566	-1.62108	0.00107759
1417533_a_at	Itgb5	integrin beta 5	-0.403167	0.0188432	0.17805	0.621758	-1.62132	8.6579e-06
1433775_at	C77080	expressed sequence C77080	-0.348837	0.0723302	-0.306917	0.446665	-1.62471	1.88664e-06
1436515_at	Bach2	BTB and CNC homology 2 [Source:MGI Symbol;Acc:MGI:894679]	-0.408007	0.0423132	-0.0376167	0.940058	-1.62587	1.97797e-06
1450129_a_at	Socs6	suppressor of cytokine signaling 6	-0.424767	0.0364744	-0.219167	0.536563	-1.62742	3.72822e-06
1435828_at	Maf	avian musculoaponeurotic fibrosarcoma (v-maf) AS42 oncogene homolog [Source:MGI Symbol;Acc:MGI:96909]	-0.07059	0.652066	0.0821767	0.829133	-1.63407	1.67903e-05
1441958_s_at	Ager	advanced glycosylation end product-specific receptor [Source:MGI Symbol;Acc:MGI:893592]	-1.60538	3.03184e-05	-1.57943	0.00342499	-1.6347	1.81204e-05
1448416_at	Mgp	matrix Gla protein	-0.421513	0.112488	-0.395553	0.427918	-1.63769	6.24128e-05
1456133_x_at	Itgb5	integrin beta 5	-0.434917	0.0187787	0.120927	0.73667	-1.64275	3.01447e-06
1433783_at	Ldb3	LIM domain binding 3	-0.823587	0.0395585	-0.992157	0.338698	-1.6551	0.000106008
1447657_s_at	Synpo2l	synaptopodin 2-like [Source:MGI Symbol;Acc:MGI:1916010]	-1.24101	0.00219848	-1.60087	0.207752	-1.65918	9.52707e-05
1426880_at	Etl4	enhancer trap locus 4	-0.652087	0.0305342	-0.207017	0.652825	-1.66213	0.000140601
1425506_at	Mylk	myosin, light polypeptide kinase	-0.502933	0.00627815	-0.499357	0.511018	-1.66308	1.84258e-06
1424542_at	S100a4	S100 calcium binding protein A4	0.157197	0.323308	0.0211467	0.970958	-1.66663	5.119e-06
1436790_a_at	Sox11	SRY-box containing gene 11	-1.49083	0.0030051	-1.38592	0.0819076	-1.66906	0.000366756
1451486_at	Slc46a3	solute carrier family 46, member 3	-0.535023	0.0328114	-0.0448267	0.950091	-1.67114	3.62374e-05
1453851_a_at	Gadd45g	growth arrest and DNA-damage-inducible 45 gamma	-0.280637	0.115352	-0.161533	0.672007	-1.67347	2.67215e-06
1438201_at	Ppm2c	pyruvate dehyrogenase phosphatase catalytic subunit 1 [Source:MGI Symbol;Acc:MGI:2685870]	-0.230563	0.161969	-0.168413	0.669154	-1.6743	7.18592e-06
1436317_at	Pgap1	post-GPI attachment to proteins 1 [Source:MGI Symbol;Acc:MGI:2443342]	-0.757477	0.0096279	-0.46018	0.176492	-1.67584	3.36812e-06
1450939_at	Entpd1	ectonucleoside triphosphate diphosphohydrolase 1	-0.26682	0.354832	-0.04017	0.946571	-1.67663	1.44152e-05
1455106_a_at	Ckb	creatine kinase, brain	-0.572177	0.00620614	-0.0979233	0.74012	-1.67926	5.54211e-06
1423326_at	Entpd1	ectonucleoside triphosphate diphosphohydrolase 1	-0.170103	0.365598	0.13913	0.750976	-1.68133	3.59617e-05
1422411_s_at	Ear1 /// Ear12 /// Ear2 /// Ear3	eosinophil-associated, ribonuclease A family, member 1	0.04371	0.869394	0.413213	0.254464	-1.68148	4.31427e-05
1425225_at	Fcgr4	Fc receptor, IgG, low affinity IV	0.390903	0.0151733	0.331393	0.550626	-1.68235	1.84258e-06
1450020_at	Cx3cr1 /// LOC100047704 /// LOC100048875	chemokine (C-X3-C) receptor 1	-0.82079	0.00614984	-0.209537	0.6588	-1.6875	2.24083e-06
1448576_at	Il7r	interleukin 7 receptor	-0.67417	0.000970618	-0.307523	0.341994	-1.68769	1.24545e-05
1444083_at	Ttn	titin [Source:MGI Symbol;Acc:MGI:98864]	-1.01179	0.0072882	-1.21346	0.122767	-1.70083	9.96955e-05
1435436_at	Epas1	endothelial PAS domain protein 1 [Source:MGI Symbol;Acc:MGI:109169]	-0.514463	0.0100186	-0.05765	0.874406	-1.70439	2.7708e-06
1435389_at	Reps2	RALBP1 associated Eps domain containing protein 2 [Source:MGI Symbol;Acc:MGI:2663511]	-0.41204	0.0636425	-0.106067	0.749518	-1.70476	2.4735e-06
1435484_at	Slc5a3	solute carrier family 5 (inositol transporters), member 3 [Source:MGI Symbol;Acc:MGI:1858226]	-0.337873	0.212656	-0.10328	0.933532	-1.70885	5.06999e-05
1422259_a_at	Ccr5	chemokine (C-C motif) receptor 5	-0.0172667	0.934724	0.543773	0.12172	-1.71086	7.52316e-05
1444097_at	Metrnl	meteorin, glial cell differentiation regulator-like	-0.211733	0.262043	0.147563	0.633794	-1.71106	2.95682e-05
1424852_at	Mef2c	myocyte enhancer factor 2C	-0.52856	0.00509987	0.0276467	0.949613	-1.71518	3.9947e-05
1451206_s_at	Cytip	pleckstrin homology, Sec7 and coiled-coil domains, binding protein	0.16088	0.332165	0.515223	0.172145	-1.72124	1.91692e-06
1416529_at	Emp1	epithelial membrane protein 1	-0.10011	0.487474	-0.0266967	0.950798	-1.72644	1.26903e-06
1430771_a_at	Msh5	mutS homolog 5 (E. coli)	-0.221063	0.126695	0.32926	0.309801	-1.72841	1.25595e-06
1419289_a_at	Syngr1	synaptogyrin 1	-0.0220133	0.926101	0.0537	0.923067	-1.72928	4.07381e-06
1416619_at	4632428N05Rik	RIKEN cDNA 4632428N05 gene	-0.677883	0.0049406	-0.128087	0.667576	-1.7343	3.09336e-06
1435697_a_at	Cytip	pleckstrin homology, Sec7 and coiled-coil domains, binding protein	-0.04942	0.801825	0.505377	0.195329	-1.73601	1.7114e-06
1450967_at	Ptplad2	protein tyrosine phosphatase-like A domain containing 2	-0.0128733	0.95449	0.07632	0.86185	-1.73727	4.61976e-06
1435135_at	Aadacl1	neutral cholesterol ester hydrolase 1 [Source:MGI Symbol;Acc:MGI:2443191]	-0.0982033	0.490626	-0.000586667	0.998828	-1.7454	6.22022e-07
1419125_at	Ptpn18	protein tyrosine phosphatase, non-receptor type 18	-0.220993	0.148255	0.134427	0.68811	-1.75283	4.07054e-06
1451716_at	Mafb	v-maf musculoaponeurotic fibrosarcoma oncogene family, protein B (avian)	-0.21754	0.14109	0.199917	0.597289	-1.75627	2.5253e-06
1424976_at	Rhov	ras homolog gene family, member V	-0.376867	0.111812	-0.19024	0.72886	-1.75686	1.11791e-05
1424727_at	Ccr5	chemokine (C-C motif) receptor 5	-0.06132	0.675628	0.368227	0.19775	-1.75873	2.35781e-06
1421492_at	Ptgds2	hematopoietic prostaglandin D synthase	-0.120573	0.53142	-0.0547933	0.879165	-1.76487	6.98213e-06
1450876_at	Cfh /// LOC100048018	complement component factor h	-0.524417	0.0748893	-0.00163	0.998418	-1.77026	4.05249e-05
1422445_at	Itga6	integrin alpha 6	-0.355803	0.0348519	0.0636333	0.842136	-1.77325	5.06296e-07
1422444_at	Itga6	integrin alpha 6	-0.41948	0.0241184	0.0156367	0.971824	-1.77643	7.61971e-07
1417872_at	Fhl1	four and a half LIM domains 1	-0.53885	0.00509069	-0.53565	0.42419	-1.78288	2.84144e-06
1424755_at	Hip1	huntingtin interacting protein 1	-0.53635	0.0144201	-0.222873	0.533105	-1.7852	2.01546e-06
1448600_s_at	Vav3	vav 3 oncogene	-0.480803	0.00925619	0.0314033	0.937378	-1.79091	2.53912e-05
1429466_s_at	Aph1b /// Aph1c	anterior pharynx defective 1b homolog (C. elegans) [Source:MGI Symbol;Acc:MGI:3522097]	-0.534107	0.00820765	-0.278807	0.370581	-1.79249	7.36154e-07
1418095_at	Smpx	small muscle protein, X-linked	-1.26983	0.0381797	-1.43027	0.180704	-1.80134	4.57826e-05
1449351_s_at	Pdgfc	platelet-derived growth factor, C polypeptide	-0.252807	0.111034	0.217777	0.590116	-1.8024	4.81891e-06
1433678_at	Pld4	phospholipase D family, member 4	0.09527	0.568586	0.2885	0.542302	-1.80819	2.05736e-05
1438931_s_at	LOC100047324 /// Sesn1	sestrin 1	-0.538787	0.0455524	-0.0761733	0.899481	-1.8161	9.03008e-06
1435203_at	Man2a2	mannosidase 2, alpha 2 [Source:MGI Symbol;Acc:MGI:2150656]	-0.550203	0.00407931	-0.138707	0.642203	-1.81643	3.48522e-06
1428975_at	Susd3	sushi domain containing 3 [Source:MGI Symbol;Acc:MGI:1913579]	-0.175173	0.268023	0.0872667	0.837395	-1.81796	1.40955e-05
1420715_a_at	Pparg	peroxisome proliferator activated receptor gamma	-0.24128	0.0863576	-0.166543	0.590651	-1.82243	3.37376e-06
1440879_at	Abca9	ATP-binding cassette, sub-family A (ABC1), member 9 [Source:MGI Symbol;Acc:MGI:2386796]	-0.308343	0.07068	0.14132	0.647087	-1.82308	1.66856e-06
1455227_at	Aadacl1	neutral cholesterol ester hydrolase 1 [Source:MGI Symbol;Acc:MGI:2443191]	-0.308083	0.0514483	-0.0308867	0.939754	-1.8256	1.34757e-06
1449383_at	Adssl1	adenylosuccinate synthetase like 1	-0.22222	0.163572	-0.0349233	0.943044	-1.83061	1.16813e-05
1435134_at	Aadacl1	neutral cholesterol ester hydrolase 1 [Source:MGI Symbol;Acc:MGI:2443191]	-0.23947	0.107426	-0.171107	0.642203	-1.83379	1.21942e-06
1417122_at	Vav3	vav 3 oncogene	-0.572557	0.0103508	-0.07036	0.821763	-1.83813	8.05446e-06
1446284_at	Mtss1	metastasis suppressor 1	-0.739237	0.0148538	-0.168533	0.735277	-1.84571	1.11628e-05
1448194_a_at	H19	H19 fetal liver mRNA	-0.565273	0.0740599	-0.812383	0.392075	-1.84608	2.1011e-05
1448929_at	F13a1	coagulation factor XIII, A1 subunit	0.149393	0.589757	0.0522667	0.949722	-1.85099	0.000320134
1419123_a_at	Pdgfc	platelet-derived growth factor, C polypeptide	-0.32726	0.0310723	0.215557	0.49138	-1.85159	1.39782e-06
1449401_at	C1qc	complement component 1, q subcomponent, C chain	-0.252147	0.182197	0.481137	0.144775	-1.85487	1.08401e-06
1434557_at	Hip1	huntingtin interacting protein 1	-0.456163	0.00979311	0.0264467	0.947748	-1.8597	1.46828e-06
1449846_at	Ear2	eosinophil-associated, ribonuclease A family, member 2	-0.13282	0.334155	0.40827	0.230782	-1.86933	1.34277e-05
1421027_a_at	Mef2c	myocyte enhancer factor 2C	-0.497823	0.0194053	-0.05679	0.869582	-1.872	1.0419e-06
1454942_at	Fam129a	family with sequence similarity 129, member A [Source:MGI Symbol;Acc:MGI:2137237]	-0.33724	0.0349315	-0.03772	0.937644	-1.87936	5.19157e-07
1451584_at	Havcr2	hepatitis A virus cellular receptor 2	-0.314717	0.0599497	0.22255	0.55221	-1.88227	7.12399e-07
1421404_at	Cxcl15	chemokine (C-X-C motif) ligand 15	-2.08763	0.000285841	-2.29577	0.049845	-1.8827	0.000239931
1436870_s_at	Afap1l2	actin filament associated protein 1-like 2 [Source:MGI Symbol;Acc:MGI:2147658]	-0.892727	0.0234572	-1.22645	0.1926	-1.88502	3.97765e-05
1417702_a_at	Hnmt	histamine N-methyltransferase	-0.34442	0.0888216	-0.0894867	0.765242	-1.88777	2.21084e-06
1455995_at	D10Bwg1379e	DNA segment, Chr 10, Brigham & Women's Genetics 1379 expressed [Source:MGI Symbol;Acc:MGI:106387]	-0.478183	0.0444402	-0.38839	0.350284	-1.88824	1.73398e-06
1449538_a_at	Gcnt1	glucosaminyl (N-acetyl) transferase 1, core 2	-0.164877	0.312588	0.205217	0.687985	-1.90011	1.32374e-06
1451715_at	Mafb	v-maf musculoaponeurotic fibrosarcoma oncogene family, protein B (avian)	-0.31481	0.135069	0.21833	0.602372	-1.90098	8.37086e-06
1448710_at	Cxcr4	chemokine (C-X-C motif) receptor 4	-0.20009	0.155252	-0.00195	0.997321	-1.90828	3.29699e-06
1456426_at		C-type lectin domain family 2, member i [Source:MGI Symbol;Acc:MGI:2136650]	-0.152543	0.293017	-0.00455333	0.992604	-1.91293	3.89184e-05
1460465_at	A930038C07Rik	neuron-derived neurotrophic factor [Source:MGI Symbol;Acc:MGI:1915419]	-1.8706	0.000191096	-1.57722	0.0166146	-1.91562	4.79582e-05
1424967_x_at	Tnnt2	troponin T2, cardiac	-0.786717	0.075647	-1.11076	0.195329	-1.92285	8.03206e-05
1450118_a_at	Tnnt3	troponin T3, skeletal, fast	-1.02629	0.0568474	-1.22311	0.112701	-1.9419	5.74451e-05
1440355_at	Kctd12b	potassium channel tetramerisation domain containing 12b [Source:MGI Symbol;Acc:MGI:2444667]	-0.18579	0.171373	-0.0573667	0.864727	-1.9467	4.77955e-07
1425281_a_at	Tsc22d3	TSC22 domain family 3	-0.0682833	0.704433	-0.0508267	0.906297	-1.9486	2.33585e-06
1452123_s_at	Frmd4b	FERM domain containing 4B	-0.233957	0.165929	0.0576467	0.885377	-1.95726	4.57883e-07
1452492_a_at	Slc37a2	solute carrier family 37 (glycerol-3-phosphate transporter), member 2	-0.338337	0.0468595	0.0119067	0.982381	-1.95905	4.01869e-07
1448371_at	Mylpf	Myosin light chain, phosphorylatable, fast skeletal muscle	-0.541053	0.207487	-1.46989	0.122767	-1.9606	9.90905e-05
1439153_at	Rnf144b	ring finger protein 144B [Source:MGI Symbol;Acc:MGI:2384986]	-0.323517	0.066737	0.114143	0.783146	-1.96229	4.02616e-07
1417976_at	Ada	adenosine deaminase	-0.57063	0.0238689	0.02509	0.963456	-1.96249	7.21311e-07
1420398_at	Rgs18	regulator of G-protein signaling 18	-0.263493	0.104263	0.0102267	0.985406	-1.96316	1.29319e-05
1448883_at	Lgmn	legumain	-0.17454	0.225416	0.14525	0.683673	-1.96672	4.13581e-07
1428114_at	Slc14a1	solute carrier family 14 (urea transporter), member 1	0.1002	0.712474	-0.0173767	0.988057	-1.96807	6.416e-05
1440847_at	Mtss1	metastasis suppressor 1	-0.620257	0.00737172	-0.23651	0.618558	-1.97061	1.78234e-06
1450332_s_at	Fmo5 /// LOC100046051	flavin containing monooxygenase 5	-0.620697	0.0106826	-0.0605	0.89615	-1.97228	8.8603e-07
1418726_a_at	Tnnt2	troponin T2, cardiac	-0.762417	0.140659	-1.20855	0.195329	-1.97502	4.4523e-05
1417597_at	Cd28 /// LOC100048845	CD28 antigen	-0.81811	0.00731163	-0.455437	0.22605	-1.97822	1.34757e-06
1422412_x_at	Ear3	eosinophil-associated, ribonuclease A family, member 3	0.00200667	0.995195	0.40717	0.458943	-1.9806	4.77748e-06
1415927_at	Actc1 /// LOC100048431	actin, alpha, cardiac	-0.727333	0.119559	-1.26796	0.298664	-1.98265	2.18355e-05
1445626_at			-0.38172	0.119607	-0.28525	0.526442	-1.98635	7.91083e-07
1418345_at	Tnfsf12 /// Tnfsf12-tnfsf13 /// Tnfsf13	cDNA sequence BC096441	-0.0370367	0.852117	-0.12255	0.765525	-1.991	5.62947e-07
1437025_at	Cd28 /// LOC100048845	CD28 antigen	-0.566643	0.0448421	-0.561807	0.454074	-2.00845	1.2386e-06
1452141_a_at	Sepp1	selenoprotein P, plasma, 1	-0.337873	0.0305342	-0.00481667	0.992295	-2.01252	3.0898e-07
1448390_a_at	Dhrs3	dehydrogenase/reductase (SDR family) member 3	-0.536013	0.00410044	-0.00883333	0.986593	-2.02343	7.45479e-07
1450435_at	L1cam	L1 cell adhesion molecule	-0.309797	0.0557828	0.0245133	0.96699	-2.05243	3.40587e-06
1418989_at	Ctse	cathepsin E	0.132637	0.500119	-0.078	0.904071	-2.05492	3.37376e-06
1433711_s_at	LOC100047324 /// Sesn1	sestrin 1	-0.534313	0.0128034	0.0155433	0.980823	-2.06483	4.51319e-06
1454699_at	LOC100047324 /// Sesn1	sestrin 1	-0.474283	0.0540899	0.00558	0.992106	-2.06686	1.57399e-06
1435050_at	D10Bwg1379e	DNA segment, Chr 10, Brigham & Women's Genetics 1379 expressed	-0.481657	0.0332072	-0.121693	0.757766	-2.07084	1.12087e-05
1427735_a_at	Acta1	actin, alpha 1, skeletal muscle	-0.834967	0.0410005	-1.56159	0.156448	-2.07478	3.66908e-05
1456046_at	Cd93	CD93 antigen [Source:MGI Symbol;Acc:MGI:106664]	-0.320467	0.0559551	-0.18583	0.54941	-2.08141	4.32365e-07
1458148_at	Nlrc3	NLR family, CARD domain containing 3 [Source:MGI Symbol;Acc:MGI:2444070]	-0.75649	0.000495413	-0.399217	0.227781	-2.08807	4.11306e-07
1420772_a_at	Tsc22d3	TSC22 domain family 3	-0.26315	0.131858	-0.102937	0.811328	-2.10134	6.37109e-07
1451651_at	LOC100044885 /// Vsig4	V-set and immunoglobulin domain containing 4	-2.44079	2.12529e-05	0.264523	0.505677	-2.10514	4.61302e-06
1426952_at	Arhgap18	Rho GTPase activating protein 18	-0.331503	0.062524	0.123253	0.665447	-2.11783	4.81513e-07
1456442_at	Rab3il1	RAB3A interacting protein (rabin3)-like 1	-0.630843	0.0672995	0.237643	0.722024	-2.13842	2.54393e-06
1427446_s_at	Ttn	titin	-1.19186	0.0100365	-1.5799	0.0908461	-2.14123	0.000164927
1417756_a_at	Lsp1	lymphocyte specific 1	-0.18085	0.219405	0.309797	0.439993	-2.14305	3.83021e-06
1444638_at	Ttn	titin [Source:MGI Symbol;Acc:MGI:98864]	-1.54771	0.000214399	-1.57804	0.0415105	-2.14605	7.12399e-07
1416468_at	Aldh1a1	aldehyde dehydrogenase family 1, subfamily A1	-1.0607	0.00333363	-0.806393	0.250587	-2.14678	3.57723e-06
1434709_at	Nrcam	neuron-glia-CAM-related cell adhesion molecule	-0.411627	0.0186376	0.191563	0.727651	-2.16404	4.13581e-07
1419391_at	Myog	myogenin	-0.79144	0.0549293	-0.90259	0.427918	-2.17949	0.000127165
1424826_s_at	Mtss1	metastasis suppressor 1	-0.566603	0.0164563	-0.140443	0.72124	-2.18667	8.74251e-07
1438169_a_at	Frmd4b	FERM domain containing 4B	-0.39128	0.0406291	0.01103	0.982824	-2.19186	1.91824e-06
1423213_at	Plxnc1	plexin C1	-0.215173	0.151432	0.06297	0.836796	-2.19372	1.93452e-07
1450905_at	Plxnc1	plexin C1	-0.38315	0.0268203	0.104887	0.739165	-2.19594	2.47429e-06
1441907_s_at	Cd93	CD93 antigen [Source:MGI Symbol;Acc:MGI:106664]	-0.36824	0.086465	-0.2804	0.536123	-2.2007	1.20794e-06
1451755_a_at	Apobec1	apolipoprotein B editing complex 1	-0.249823	0.104869	0.116273	0.739165	-2.2102	2.46077e-07
1455885_at	Amz1	archaelysin family metallopeptidase 1 [Source:MGI Symbol;Acc:MGI:2442258]	-0.605347	0.00334593	-0.108513	0.722847	-2.21226	2.40725e-07
1452014_a_at	Igf1	insulin-like growth factor 1	-0.114863	0.478644	-0.222853	0.590651	-2.21421	7.70645e-07
1417481_at	Ramp1	receptor (calcitonin) activity modifying protein 1	-0.30032	0.0597445	0.0647433	0.889794	-2.22042	6.24096e-06
1416390_at	Rcbtb2	regulator of chromosome condensation (RCC1) and BTB (POZ) domain containing protein 2	-0.282993	0.0844447	0.122973	0.739165	-2.22498	1.22021e-07
1448254_at	Ptn	pleiotrophin	-1.13797	0.161226	-1.05343	0.496773	-2.22669	0.000662379
1417378_at	Cadm1	cell adhesion molecule 1	-0.654623	0.00207991	-0.0942833	0.782735	-2.26309	1.56013e-07
1460431_at	Gcnt1	glucosaminyl (N-acetyl) transferase 1, core 2 [Source:MGI Symbol;Acc:MGI:95676]	-0.200483	0.233731	0.02637	0.969328	-2.26716	1.69824e-06
1419589_at	Cd93	CD93 antigen	-0.55505	0.0048588	-0.0655667	0.845119	-2.26883	1.78358e-07
1440865_at	Ifitm6	interferon induced transmembrane protein 6	0.637983	0.0058641	0.5352	0.146634	-2.26929	2.78606e-06
1417376_a_at	Cadm1	cell adhesion molecule 1	-0.591553	0.00312826	-0.0371567	0.927281	-2.27129	1.7483e-07
1433930_at	Hpse	heparanase [Source:MGI Symbol;Acc:MGI:1343124]	0.0169133	0.942108	-0.151907	0.721038	-2.27722	1.19844e-06
1453586_at	Entpd1	ectonucleoside triphosphate diphosphohydrolase 1 [Source:MGI Symbol;Acc:MGI:102805]	-0.20067	0.318161	0.108603	0.819197	-2.27764	2.31622e-06
1437405_a_at	Igfbp4	insulin-like growth factor binding protein 4	-0.480867	0.0248287	0.276817	0.494478	-2.28645	7.14299e-06
1419124_at	Mfsd6	major facilitator superfamily domain containing 6	-0.266413	0.110211	0.0562567	0.928192	-2.28725	3.398e-06
1445292_at	Cd300a	CD300A antigen [Source:MGI Symbol;Acc:MGI:2443411]	-0.0661633	0.778782	-0.109867	0.834881	-2.29118	8.56406e-06
1422580_at	Myl4	myosin, light polypeptide 4	-1.15861	0.00898144	-1.96187	0.112701	-2.30102	3.39122e-05
1450430_at	Mrc1	mannose receptor, C type 1	0.0169533	0.93335	0.180457	0.56063	-2.32327	7.98416e-07
1442368_at	Kctd12b	potassium channel tetramerisation domain containing 12b [Source:MGI Symbol;Acc:MGI:2444667]	-0.263437	0.0943351	-0.0903233	0.762309	-2.33072	1.93452e-07
1433933_s_at	Slco2b1	solute carrier organic anion transporter family, member 2b1 [Source:MGI Symbol;Acc:MGI:1351872]	-0.467827	0.0386722	0.385243	0.177017	-2.34727	5.44498e-05
1434909_at	Rragd	Ras-related GTP binding D [Source:MGI Symbol;Acc:MGI:1098604]	-0.59005	0.00528864	-0.207737	0.539095	-2.3478	3.56737e-07
1434036_at	Mtss1	metastasis suppressor 1	-0.584057	0.00375974	-0.1987	0.50918	-2.34958	1.41292e-07
1417377_at	Cadm1	cell adhesion molecule 1	-0.57889	0.00367718	-0.02533	0.952693	-2.37248	2.40795e-07
1417399_at	Gas6	growth arrest specific 6	-0.765707	0.0016803	-0.110423	0.730339	-2.39657	1.07571e-06
1424975_at	Siglec5	sialic acid binding Ig-like lectin 5	0.0129433	0.955455	0.01102	0.986451	-2.41056	4.02616e-07
1457435_x_at	Myom2	myomesin 2 [Source:MGI Symbol;Acc:MGI:1328358]	-1.07423	0.00475153	-1.86954	0.207752	-2.41367	0.000375603
1450476_at	Cnr2	cannabinoid receptor 2 (macrophage)	-0.220827	0.272033	-0.0182367	0.986257	-2.42539	7.25511e-06
1421792_s_at	Trem2	triggering receptor expressed on myeloid cells 2	0.04367	0.838259	-0.04692	0.945885	-2.42889	3.91008e-07
1417061_at	Slc40a1	solute carrier family 40 (iron-regulated transporter), member 1	-0.59571	0.0179658	-0.0787667	0.930903	-2.43718	1.37518e-05
1428391_at	Rab3il1	RAB3A interacting protein (rabin3)-like 1 [Source:MGI Symbol;Acc:MGI:1922010]	-0.325157	0.0513261	0.401433	0.195329	-2.44313	1.1621e-06
1417023_a_at	Fabp4	fatty acid binding protein 4, adipocyte	0.15552	0.291076	-0.343917	0.431882	-2.45335	3.94602e-07
1419247_at	Rgs2	regulator of G-protein signaling 2	-0.313853	0.0464977	-0.05128	0.898748	-2.46594	9.382e-07
1450906_at	LOC100044106 /// Plxnc1	plexin C1	-0.199477	0.367695	-0.0793267	0.862325	-2.47148	3.66695e-07
1423756_s_at	Igfbp4	insulin-like growth factor binding protein 4	-0.442877	0.0131487	0.26912	0.474815	-2.4722	4.57243e-06
1451263_a_at	Fabp4	fatty acid binding protein 4, adipocyte	0.14829	0.284396	-0.25163	0.520278	-2.47661	8.08573e-07
1427183_at	Efemp1	epidermal growth factor-containing fibulin-like extracellular matrix protein 1	-0.581143	0.138761	-0.83597	0.628035	-2.48022	2.58215e-05
1435672_at	3830612M24	hypothetical protein 3830612M24	-0.64732	0.00157807	-0.36004	0.28071	-2.48752	8.77012e-08
1417464_at	Tnnc2	troponin C2, fast	-0.97171	0.0576968	-1.77119	0.0377457	-2.4906	4.51915e-05
1449269_at	F5	coagulation factor V	0.105433	0.73727	0.58583	0.293663	-2.50631	3.78451e-05
1419519_at	Igf1	insulin-like growth factor 1	-0.388907	0.0230499	-0.284437	0.42419	-2.51231	2.40725e-07
1437356_at	Gpr183	G protein-coupled receptor 183 [Source:MGI Symbol;Acc:MGI:2442034]	-0.14753	0.437119	-0.0877667	0.859741	-2.53372	2.09504e-05
1419248_at	Rgs2	regulator of G-protein signaling 2	-0.35826	0.0307823	-0.04499	0.90476	-2.54139	2.2124e-07
1419905_s_at	Hpgd	hydroxyprostaglandin dehydrogenase 15 (NAD)	-1.87153	1.57365e-05	-0.405797	0.407277	-2.57096	2.3736e-06
1423214_at	Plxnc1	plexin C1	-0.387417	0.0330373	-0.17504	0.62942	-2.59481	3.91008e-07
1420928_at	St6gal1	beta galactoside alpha 2,6 sialyltransferase 1	-0.822193	0.00070821	0.10368	0.761709	-2.62131	7.80358e-07
1425436_x_at	Klra3 /// Klra8 /// Klra9	killer cell lectin-like receptor 8-like	-0.0685167	0.657094	-0.0984633	0.803277	-2.65336	2.90853e-07
1451970_at	Daglb	diacylglycerol lipase, beta	-0.78254	0.00193242	-0.16546	0.642203	-2.67778	1.61033e-07
1423668_at	Zdhhc14	zinc finger, DHHC domain containing 14	-0.573413	0.0070504	0.0670167	0.897675	-2.70224	4.54709e-07
1417649_at	Cdkn1c	cyclin-dependent kinase inhibitor 1C (P57)	-0.596953	0.012973	-1.14282	0.0139232	-2.79384	4.81513e-07
1437614_x_at	Zdhhc14	zinc finger, DHHC domain containing 14	-0.595107	0.0142909	0.05741	0.8916	-2.81239	1.97506e-06
1434413_at	Igf1	insulin-like growth factor 1 [Source:MGI Symbol;Acc:MGI:96432]	-0.25848	0.124775	-0.21216	0.51742	-2.81943	1.91413e-07
1424464_s_at	Mfsd6	major facilitator superfamily domain containing 6	-0.359413	0.214905	-0.04654	0.938159	-2.83115	5.15325e-07
1427115_at	Myh3	myosin, heavy polypeptide 3, skeletal muscle, embryonic	-1.27973	0.0116492	-2.16622	0.22605	-2.85028	6.23499e-06
1435959_at	Arhgap15	Rho GTPase activating protein 15 [Source:MGI Symbol;Acc:MGI:1923367]	-0.316387	0.0807798	0.00737667	0.988797	-2.85167	2.62335e-06
1437401_at	Igf1	insulin-like growth factor 1	-0.367337	0.0441297	-0.214307	0.525071	-2.88122	1.26207e-06
1438975_x_at	Zdhhc14	zinc finger, DHHC domain containing 14	-0.618463	0.00897877	0.000323333	0.99932	-2.89352	8.08923e-07
1447830_s_at	Rgs2	regulator of G-protein signaling 2 [Source:MGI Symbol;Acc:MGI:1098271]	-0.50719	0.0126381	-0.0751267	0.828438	-2.9289	3.91008e-07
1438619_x_at	Zdhhc14	zinc finger, DHHC domain containing 14	-0.63293	0.0056284	0.0274567	0.959996	-2.99682	1.09809e-06
1435903_at	Cd300a	CD300A antigen	-0.275173	0.0957867	-0.0448567	0.921781	-3.00364	5.19157e-07
1424463_at	Mfsd6	major facilitator superfamily domain containing 6	-0.455393	0.0435831	-0.0307933	0.950775	-3.04562	1.33491e-07
1427445_a_at	Ttn	titin	-1.90159	0.00478826	-2.28214	0.146634	-3.25484	2.78221e-05
1418907_at	F5	coagulation factor V	0.0796033	0.826537	0.556723	0.195329	-3.30684	6.45268e-07
1427520_a_at	Myh1	myosin, heavy polypeptide 1, skeletal muscle, adult	-1.44806	0.00867813	-2.46877	0.12172	-3.51053	4.80873e-05
1418639_at	Sftpc	surfactant associated protein C	-2.93126	1.03931e-06	-2.80658	0.0166146	-3.58946	1.64009e-06
1427868_x_at	Myh1	myosin, heavy polypeptide 1, skeletal muscle, adult	-1.50842	0.00889906	-2.46674	0.146634	-3.73162	5.5707e-05
1453152_at	Mamdc2	MAM domain containing 2 [Source:MGI Symbol;Acc:MGI:1918988]	-0.82554	0.00192097	-0.662197	0.0528292	-3.85641	3.91008e-07
1448595_a_at	Bex1	brain expressed gene 1	-0.37305	0.0515976	-0.324257	0.422664	-4.30059	1.57399e-06

## Sheet: B) cytokines in H5N3 and others
Probesets	Symbol	Definition	log_fold-H5N3 24H_vs_H1N1 24H	adjp-H5N3 24H_vs_H1N1 24H	log_fold-H5N3 24H_vs_H5N2 24H	adjp-H5N3 24H_vs_H5N2 24H
1449399_a_at	Il1b	interleukin 1 beta	6.18714	4.50412e-09	7.21305	5.14852e-08
1450297_at	Il6	interleukin 6	5.79015	4.22336e-08	6.5069	1.18802e-06
1418126_at	Ccl5	chemokine (C-C motif) ligand 5	5.77547	1.52203e-08	6.66609	5.14852e-08
1421473_at	Il1a	interleukin 1 alpha	5.28943	1.02e-08	5.71237	5.14852e-08
1425454_a_at	Il12a	interleukin 12a	4.83745	4.22336e-08	4.81988	6.25022e-07
1449984_at	Cxcl2	chemokine (C-X-C motif) ligand 2	4.50504	1.5876e-08	5.76065	3.24404e-07
1438148_at	Cxcl3	chemokine (C-X-C motif) ligand 3 [Source:MGI Symbol;Acc:MGI:3037818]	4.40678	1.5876e-08	5.42777	9.75326e-08
1419561_at	Ccl3	chemokine (C-C motif) ligand 3	4.31865	2.36478e-08	4.2085	5.67771e-08
1417851_at	Cxcl13	chemokine (C-X-C motif) ligand 13	3.76076	3.13595e-07	3.85427	8.53163e-07
1419607_at	Tnf	tumor necrosis factor	3.51935	2.20162e-07	4.08642	2.2148e-07
1457644_s_at	Cxcl1	chemokine (C-X-C motif) ligand 1 [Source:MGI Symbol;Acc:MGI:108068]	2.90843	7.18667e-07	3.56576	4.84281e-07
1435040_at	Irak3	interleukin-1 receptor-associated kinase 3 [Source:MGI Symbol;Acc:MGI:1921164]	2.7613	2.05285e-07	2.97488	5.17309e-07
1421578_at	Ccl4	chemokine (C-C motif) ligand 4	2.51747	8.28057e-06	2.53155	5.47135e-06
1427736_a_at	Ccrl2	chemokine (C-C motif) receptor-like 2	2.36401	1.53054e-06	2.94386	6.69685e-06
1448898_at	Ccl9	chemokine (C-C motif) ligand 9	1.67698	4.79811e-06	2.19237	2.59058e-06
1419728_at	Cxcl5	chemokine (C-X-C motif) ligand 5	1.56981	6.17942e-06	2.45331	8.77289e-06
1419529_at	Il23a	interleukin 23, alpha subunit p19	1.50724	2.0439e-05	1.43186	2.13744e-05
1449195_s_at	Cxcl16	chemokine (C-X-C motif) ligand 16	1.3533	4.09588e-06	1.52831	2.31816e-05
1449982_at	Il11	interleukin 11	1.17366	0.00041682	0.82958	0.00166993
1421228_at	Ccl7	chemokine (C-C motif) ligand 7	0.420687	0.00783803	1.22417	6.78306e-05

## Sheet: C) Cytokines in RSV and H5N3
Probesets	Symbol	Definition	LogFC H5N3 vs Mock	LogFC RSV vs Mock
1449399_a_at	Il1b	interleukin 1 beta	7.49792	4.45445
1418126_at	Ccl5	chemokine (C-C motif) ligand 5	6.90305	4.75577
1450297_at	Il6	interleukin 6	6.65506	7.77361
1449984_at	Cxcl2	chemokine (C-X-C motif) ligand 2	6.24345	3.30141
1438148_at	Cxcl3	chemokine (C-X-C motif) ligand 3 [Source:MGI Symbol;Acc:MGI:3037818]	5.79354	3.34355
1421473_at	Il1a	interleukin 1 alpha	5.72989	3.75854
1425454_a_at	Il12a	interleukin 12a	4.77246	2.88662
1419607_at	Tnf	tumor necrosis factor	4.27989	3.53859
1419561_at	Ccl3	chemokine (C-C motif) ligand 3	4.07461	1.37184
1418930_at	Cxcl10	chemokine (C-X-C motif) ligand 10	4.03497	8.3471
1419209_at	Cxcl1	chemokine (C-X-C motif) ligand 1	4.01233	3.30103
1430704_at	Irak3	interleukin-1 receptor-associated kinase 3 [Source:MGI Symbol;Acc:MGI:1921164]	3.10337	1.51924
1427736_a_at	Ccrl2	chemokine (C-C motif) receptor-like 2	2.77416	3.33466
1421578_at	Ccl4	chemokine (C-C motif) ligand 4	2.67476	3.73486
1419728_at	Cxcl5	chemokine (C-X-C motif) ligand 5	2.42394	1.88223
1421228_at	Ccl7	chemokine (C-C motif) ligand 7	1.7011	3.76653
1427419_x_at	Ccr9	chemokine (C-C motif) receptor 9	1.55098	1.4918
1420380_at	Ccl2	chemokine (C-C motif) ligand 2	1.44825	3.85422
